# Supplementary material for: 4-(9-Anthr­yl)-1-phenylspiro­[azetidine-3,9′-xanthen]-2-one
Source: Acta Crystallogr Sect E Struct Rep Online. 2009 Feb 11;65(Pt 3):o501–2. doi: 10.1107/S1600536809004255 (PMC2968600; doi:10.1107/S1600536809004255)
Supplement: Supplementary file 1 [file e-65-0o501-sup1.cif]

##############################################################################
###                                                                        ###
###        Electronic paper (Acta Crystallographica Section E)             ###
###                                                                        ###
##############################################################################
#                                                                            #
# This CIF contains the data in a paper accepted for publication in Acta     #
# Crystallographica Section E. It conforms to the requirements of Notes      #
# for Authors for Section E, and has been peer reviewed under the auspices   #
# of the IUCr Commission on Journals.                                        #
#                                                                            #
# Full details of the Crystallographic Information File format               #
# are given in the paper "The Crystallographic Information File (CIF):       #
# a New Standard Archive File for Crystallography" by S. R. Hall, F. H.      #
# Allen and I. D. Brown [Acta Cryst. (1991), A47, 655-685].                  #
#                                                                            #
# The current version of the core CIF dictionary is obtainable from          #
# ftp://ftp.iucr.org/pub/cif_core.dic. The current version number is 2.4.    #
#                                                                            #
# Software is freely available for graphical display of the structure(s) in  #
# this CIF.  For information consult the CIF home page http://www.iucr.org/  #
# cif/home.html                                                              #
#                                                                            #
# This file may be used for bona fide research purposes within the           #
# scientific community so long as proper attribution is given to the journal # 
# article from which it was obtained.                                        #
#                                                                            #
##############################################################################
                                             
data_global
_audit_creation_method     'PLATON <TABLE ACC> option'
_journal_date_recd_electronic     2009-02-04
_journal_date_accepted     2009-02-05
_journal_name_full     'Acta Crystallographica, Section E'
_journal_year     2009
_journal_volume     65
_journal_issue      3
_journal_page_first     o501
_journal_page_last     o502
_journal_paper_category     QO
_journal_coeditor_code     IS2388
_publ_contact_author_name
; Dr. Mehmet Akkurt
;
_publ_contact_author_address
; Department of Physics
  Faculty of Arts and Sciences
  Erciyes University
  38039 Kayseri
  Turkey
;
_publ_contact_author_email     akkurt@erciyes.edu.tr
_publ_contact_author_fax     '+90-352-4374933'
_publ_contact_author_phone     '+90-352-4374901 ext. 33106'
_publ_section_title
;
4-(9-Anthryl)-1-phenylspiro[azetidine-3,9'-xanthen]-2-one
;
loop_
    _publ_author_name
    _publ_author_footnote
    _publ_author_address
    '\'Ismail \,Celik' .
; Department of Physics
  Faculty of Arts and Sciences
  Cumhuriyet University
  58140 Sivas
  Turkey
;
    'Mehmet Akkurt' .
; Department of Physics
  Faculty of Arts and Sciences
  Erciyes University
  38039 Kayseri
  Turkey
;
    'Aliasghar Jarrahpour' .
;
  Department of Chemistry
  College of Sciences
  Shiraz University
  71454 Shiraz
  Iran
;
    'Edris Ebrahimi' .
;
  Department of Chemistry
  College of Sciences
  Shiraz University
  71454 Shiraz
  Iran
;
    'Orhan B\"uy\"ukg\"ung\"or' .
;
   Department of Physics
   Faculty of Arts and Sciences
   Ondokuz May\?is University
   55139 Samsun
   Turkey
;
data_I
_chemical_name_systematic
;
4-(9-Anthryl)-1-phenylspiro[azetidine-3,9'-xanthen]-2-one
;
_chemical_name_common     ?
_chemical_formula_moiety     'C35 H23 N O2'
_chemical_formula_sum     'C35 H23 N O2'
_chemical_formula_structural     ?
_chemical_formula_iupac     'C35 H23 N O2'
_chemical_formula_weight     489.54
_chemical_melting_point     ?
_symmetry_cell_setting     monoclinic
_symmetry_space_group_name_H-M     'P 21/c'
_symmetry_space_group_name_Hall     '-P 2ybc'
loop_
    _symmetry_equiv_pos_site_id
    _symmetry_equiv_pos_as_xyz
    1 x,y,z
    2 -x,1/2+y,1/2-z
    3 -x,-y,-z
    4 x,1/2-y,1/2+z
_cell_length_a     13.6906(8)
_cell_length_b     13.3085(7)
_cell_length_c     17.3527(10)
_cell_angle_alpha     90
_cell_angle_beta     127.548(4)
_cell_angle_gamma     90
_cell_volume     2506.7(3)
_cell_formula_units_Z     4
_cell_measurement_reflns_used     12888
_cell_measurement_theta_min     1.48
_cell_measurement_theta_max     28.06
_cell_measurement_temperature     295(2)
_cell_special_details
;
;
_exptl_crystal_description     'block'
_exptl_crystal_colour     'colourless'
_exptl_crystal_size_max     0.240
_exptl_crystal_size_mid     0.183
_exptl_crystal_size_min     0.140
_exptl_crystal_size_rad     ?
_exptl_crystal_density_diffrn     1.297
_exptl_crystal_density_meas     ?
_exptl_crystal_density_method     'Not Measured'
_exptl_crystal_F_000     1024
loop_
    _exptl_crystal_face_index_h
    _exptl_crystal_face_index_k
    _exptl_crystal_face_index_l
    _exptl_crystal_face_perp_dist
    -30 -29 20 0.1420
    -1 -12 29 0.1891
    -29 15 12 0.0638
    21 -10 -15 0.0634
    11 14 -11 0.0636
    2 -13 0 0.0902
    24 -1 -30 0.0670
    27 -10 -24 0.0632
    16 13 -28 0.0800
    15 -1 -30 0.1134
    20 6 -29 0.0655
    2 3 -9 0.1174
    -3 -28 26 0.1612
    -5 21 -7 0.0959
    -20 -9 8 0.1473
    26 -3 -16 0.1107
    -2 18 25 0.2128
    -6 -13 7 0.1156
_exptl_absorpt_coefficient_mu     0.080
_exptl_absorpt_correction_type     'integration'
_exptl_absorpt_process_details     '(<i>X-RED32</i>; Stoe & Cie, 2002)'
_exptl_absorpt_correction_T_min     0.981
_exptl_absorpt_correction_T_max     0.989
_exptl_special_details
;
;
_diffrn_ambient_temperature     295(2)
_diffrn_radiation_type     'Mo K\a'
_diffrn_radiation_wavelength     0.71073
_diffrn_radiation_monochromator     'plane graphite'
_diffrn_measurement_device_type     'STOE IPDS 2'
_diffrn_measurement_device     '2-circle goniometer'
_diffrn_measurement_method     '\w scans'
_diffrn_detector_area_resol_mean     6.67
_diffrn_reflns_number     19631
_diffrn_reflns_av_R_equivalents     0.0672
_diffrn_reflns_av_sigmaI/netI     0.0680
_diffrn_reflns_theta_min     1.88
_diffrn_reflns_theta_max     26.50
_diffrn_reflns_theta_full     26.50
_diffrn_measured_fraction_theta_max     1.000
_diffrn_measured_fraction_theta_full     1.000
_diffrn_reflns_limit_h_min     -17
_diffrn_reflns_limit_h_max     17
_diffrn_reflns_limit_k_min     -16
_diffrn_reflns_limit_k_max     16
_diffrn_reflns_limit_l_min     -21
_diffrn_reflns_limit_l_max     21
_diffrn_reflns_reduction_process
;
;
_diffrn_standards_number     0
_diffrn_standards_interval_count     .
_diffrn_standards_interval_time     .
_diffrn_standards_decay_%     ?
_refine_special_details
;
Refinement on <i>F</i>^2^ for ALL reflections except those flagged by the user
for potential systematic errors. Weighted <i>R</i>-factors <i>wR</i> and all
goodnesses of fit <i>S</i> are based on <i>F</i>^2^, conventional
<i>R</i>-factors <i>R</i> are based on <i>F</i>, with <i>F</i> set to zero for
negative <i>F</i>^2^. The observed criterion of <i>F</i>^2^ > \s(<i>F</i>^2^)
is used only for calculating -<i>R</i>-factor-obs <i>etc</i>. and is not
relevant to the choice of reflections for refinement. <i>R</i>-factors based
on <i>F</i>^2^ are statistically about twice as large as those based on
<i>F</i>, and <i>R</i>-factors based on ALL data will be even larger.
;
_reflns_number_total     5191
_reflns_number_gt     2442
_reflns_threshold_expression     I>2\s(I)
_refine_ls_structure_factor_coef     Fsqd
_refine_ls_matrix_type     full
_refine_ls_R_factor_all     0.1330
_refine_ls_R_factor_gt     0.0514
_refine_ls_wR_factor_gt     0.0877
_refine_ls_wR_factor_ref     0.1096
_refine_ls_goodness_of_fit_ref     0.904
_refine_ls_restrained_S_all     0.904
_refine_ls_number_reflns     5191
_refine_ls_number_parameters     343
_refine_ls_number_restraints     0
_refine_ls_number_constraints     ?
_refine_ls_hydrogen_treatment     'constr'
_refine_ls_weighting_scheme     'calc'
_refine_ls_weighting_details
         'calc w=1/[\s^2^(Fo^2^)+(0.0406P)^2^]         where P=(Fo^2^+2Fc^2^)/3'
_atom_sites_solution_hydrogens     'geom'
_atom_sites_solution_primary     'direct'
_atom_sites_solution_secondary     'difmap'
_refine_ls_shift/su_max     0.000
_refine_ls_shift/su_mean     0.000
_refine_diff_density_max     0.226
_refine_diff_density_min     -0.126
_refine_ls_extinction_method     'none'
_refine_ls_abs_structure_details     ?
_refine_ls_abs_structure_Flack     .
loop_
    _atom_type_symbol
    _atom_type_description
    _atom_type_scat_dispersion_real
    _atom_type_scat_dispersion_imag
    _atom_type_scat_source
    O O 0.0106 0.0060 'International Tables Vol C Tables 4.2.6.8 and 6.1.1.4'
    N N 0.0061 0.0033 'International Tables Vol C Tables 4.2.6.8 and 6.1.1.4'
    H H 0.0000 0.0000 'International Tables Vol C Tables 4.2.6.8 and 6.1.1.4'
    C C 0.0033 0.0016 'International Tables Vol C Tables 4.2.6.8 and 6.1.1.4'
_computing_data_collection     'X-AREA (Stoe & Cie, 2002)'
_computing_cell_refinement     'X-AREA (Stoe & Cie, 2002)'
_computing_data_reduction     'X-RED32 (Stoe & Cie, 2002)'
_computing_structure_solution     'SIR97 (Altomare <i>et al.</i>,  1999)'
_computing_structure_refinement     'SHELXL97 (Sheldrick, 2008)'
_computing_molecular_graphics     'ORTEP-3 (Farrugia, 1997)'
_computing_publication_material     'WinGX (Farrugia, 1999)'
loop_
    _atom_site_type_symbol
    _atom_site_label
    _atom_site_fract_x
    _atom_site_fract_y
    _atom_site_fract_z
    _atom_site_U_iso_or_equiv
    _atom_site_thermal_displace_type
    _atom_site_calc_flag
    _atom_site_refinement_flags
    _atom_site_occupancy
    O O1 0.26666(17) 0.35613(13) 0.18443(13) 0.0741(7) Uani . . 1.000
    O O2 0.23966(18) 0.72931(13) 0.19798(13) 0.0792(7) Uani . . 1.000
    N N1 0.26629(17) 0.67174(14) 0.33789(13) 0.0537(7) Uani . . 1.000
    C C1 0.0819(2) 0.54484(18) 0.34789(15) 0.0537(8) Uani . . 1.000
    C C2 0.0287(2) 0.6401(2) 0.30421(17) 0.0654(9) Uani . . 1.000
    C C3 -0.0826(3) 0.6684(2) 0.27919(19) 0.0782(11) Uani . . 1.000
    C C4 -0.1483(3) 0.6065(3) 0.2989(2) 0.0925(13) Uani . . 1.000
    C C5 -0.1006(3) 0.5181(3) 0.3433(2) 0.0852(11) Uani . . 1.000
    C C6 0.0134(2) 0.4829(2) 0.36802(18) 0.0630(9) Uani . . 1.000
    C C7 0.0576(2) 0.3892(2) 0.40911(19) 0.0727(11) Uani . . 1.000
    C C8 0.1641(2) 0.34938(19) 0.42885(16) 0.0587(9) Uani . . 1.000
    C C9 0.2069(3) 0.2516(2) 0.46931(19) 0.0748(11) Uani . . 1.000
    C C10 0.3073(3) 0.2113(2) 0.4844(2) 0.0771(11) Uani . . 1.000
    C C11 0.3703(2) 0.2655(2) 0.45823(18) 0.0697(10) Uani . . 1.000
    C C12 0.3355(2) 0.35957(19) 0.42191(16) 0.0577(9) Uani . . 1.000
    C C13 0.23202(19) 0.40766(18) 0.40696(15) 0.0509(8) Uani . . 1.000
    C C14 0.19341(19) 0.50727(18) 0.37026(14) 0.0495(8) Uani . . 1.000
    C C15 0.2778(2) 0.56287(16) 0.35636(15) 0.0500(8) Uani . . 1.000
    C C16 0.2588(2) 0.54946(17) 0.25569(15) 0.0521(8) Uani . . 1.000
    C C17 0.1450(2) 0.49372(19) 0.17648(15) 0.0547(8) Uani . . 1.000
    C C18 0.0275(2) 0.5320(2) 0.13170(17) 0.0684(10) Uani . . 1.000
    C C19 -0.0758(2) 0.4769(3) 0.06386(19) 0.0788(13) Uani . . 1.000
    C C20 -0.0634(3) 0.3830(3) 0.03877(19) 0.0809(13) Uani . . 1.000
    C C21 0.0515(3) 0.3438(2) 0.08025(18) 0.0739(11) Uani . . 1.000
    C C22 0.1546(2) 0.3999(2) 0.14835(17) 0.0590(9) Uani . . 1.000
    C C23 0.3694(2) 0.4171(2) 0.23285(17) 0.0615(9) Uani . . 1.000
    C C24 0.4717(3) 0.3782(2) 0.24527(19) 0.0751(11) Uani . . 1.000
    C C25 0.5788(3) 0.4324(3) 0.2946(2) 0.0833(13) Uani . . 1.000
    C C26 0.5831(3) 0.5262(3) 0.3300(2) 0.0841(13) Uani . . 1.000
    C C27 0.4806(2) 0.5649(2) 0.31657(18) 0.0710(10) Uani . . 1.000
    C C28 0.3711(2) 0.51099(19) 0.26791(16) 0.0556(9) Uani . . 1.000
    C C29 0.2507(2) 0.66467(19) 0.25206(17) 0.0577(9) Uani . . 1.000
    C C30 0.3017(2) 0.75205(18) 0.40329(16) 0.0544(8) Uani . . 1.000
    C C31 0.3090(2) 0.8482(2) 0.3781(2) 0.0703(10) Uani . . 1.000
    C C32 0.3526(3) 0.9250(2) 0.4456(2) 0.0847(11) Uani . . 1.000
    C C33 0.3860(2) 0.9052(2) 0.5366(2) 0.0820(11) Uani . . 1.000
    C C34 0.3757(2) 0.8104(2) 0.56045(19) 0.0736(10) Uani . . 1.000
    C C35 0.3336(2) 0.7321(2) 0.49401(17) 0.0630(9) Uani . . 1.000
    H H2 0.07130 0.68380 0.29260 0.0780 Uiso calc R 1.000
    H H3 -0.11600 0.72990 0.24850 0.0940 Uiso calc R 1.000
    H H4 -0.22450 0.62690 0.28120 0.1110 Uiso calc R 1.000
    H H5 -0.14300 0.47870 0.35840 0.1020 Uiso calc R 1.000
    H H7 0.01420 0.35130 0.42410 0.0870 Uiso calc R 1.000
    H H9 0.16430 0.21470 0.48570 0.0900 Uiso calc R 1.000
    H H10 0.33450 0.14780 0.51200 0.0920 Uiso calc R 1.000
    H H11 0.43750 0.23640 0.46600 0.0840 Uiso calc R 1.000
    H H12 0.38030 0.39400 0.40620 0.0690 Uiso calc R 1.000
    H H15 0.36340 0.54710 0.41060 0.0600 Uiso calc R 1.000
    H H18 0.01840 0.59610 0.14790 0.0820 Uiso calc R 1.000
    H H19 -0.15380 0.50350 0.03510 0.0950 Uiso calc R 1.000
    H H20 -0.13320 0.34550 -0.00660 0.0970 Uiso calc R 1.000
    H H21 0.05990 0.28020 0.06270 0.0890 Uiso calc R 1.000
    H H24 0.46790 0.31520 0.22020 0.0900 Uiso calc R 1.000
    H H25 0.64830 0.40610 0.30420 0.1000 Uiso calc R 1.000
    H H26 0.65550 0.56350 0.36310 0.1010 Uiso calc R 1.000
    H H27 0.48460 0.62850 0.34060 0.0850 Uiso calc R 1.000
    H H31 0.28480 0.86160 0.31600 0.0840 Uiso calc R 1.000
    H H32 0.35930 0.98990 0.42940 0.1020 Uiso calc R 1.000
    H H33 0.41570 0.95670 0.58200 0.0980 Uiso calc R 1.000
    H H34 0.39700 0.79780 0.62170 0.0880 Uiso calc R 1.000
    H H35 0.32710 0.66740 0.51050 0.0760 Uiso calc R 1.000
loop_
    _atom_site_aniso_label
    _atom_site_aniso_U_11
    _atom_site_aniso_U_22
    _atom_site_aniso_U_33
    _atom_site_aniso_U_12
    _atom_site_aniso_U_13
    _atom_site_aniso_U_23
    O1 0.0753(12) 0.0664(12) 0.0832(12) -0.0113(10) 0.0496(10) -0.0175(10)
    O2 0.1112(14) 0.0678(12) 0.0720(11) -0.0093(11) 0.0628(11) 0.0030(10)
    N1 0.0632(12) 0.0525(13) 0.0528(11) -0.0055(10) 0.0392(10) -0.0030(9)
    C1 0.0527(13) 0.0623(16) 0.0490(13) -0.0030(12) 0.0325(11) -0.0062(11)
    C2 0.0601(15) 0.0730(19) 0.0648(15) 0.0042(14) 0.0390(13) -0.0026(14)
    C3 0.0683(18) 0.091(2) 0.0712(17) 0.0159(16) 0.0404(15) -0.0006(15)
    C4 0.0645(18) 0.115(3) 0.109(2) 0.009(2) 0.0585(19) -0.008(2)
    C5 0.0673(18) 0.097(2) 0.114(2) -0.0050(17) 0.0669(18) -0.009(2)
    C6 0.0554(14) 0.0742(19) 0.0702(15) -0.0046(13) 0.0438(13) -0.0050(14)
    C7 0.0760(18) 0.080(2) 0.0831(18) -0.0110(16) 0.0593(16) -0.0021(16)
    C8 0.0619(15) 0.0625(17) 0.0603(15) -0.0054(13) 0.0417(13) -0.0004(12)
    C9 0.090(2) 0.0675(19) 0.0786(18) -0.0088(16) 0.0574(17) 0.0034(15)
    C10 0.0818(19) 0.0644(18) 0.0797(19) 0.0027(16) 0.0465(17) 0.0099(14)
    C11 0.0612(16) 0.0695(19) 0.0721(17) 0.0044(14) 0.0373(14) 0.0034(15)
    C12 0.0494(13) 0.0633(17) 0.0566(14) -0.0037(12) 0.0303(12) 0.0012(12)
    C13 0.0504(13) 0.0579(15) 0.0438(12) -0.0076(11) 0.0284(11) -0.0050(10)
    C14 0.0453(12) 0.0620(16) 0.0435(11) -0.0075(11) 0.0283(10) -0.0055(11)
    C15 0.0499(12) 0.0560(15) 0.0490(12) -0.0044(11) 0.0326(11) -0.0024(11)
    C16 0.0563(14) 0.0564(15) 0.0499(12) -0.0076(12) 0.0356(11) -0.0034(11)
    C17 0.0561(14) 0.0660(17) 0.0474(12) -0.0059(12) 0.0343(12) -0.0012(12)
    C18 0.0636(17) 0.0830(19) 0.0585(15) -0.0028(15) 0.0371(14) -0.0002(14)
    C19 0.0594(17) 0.108(3) 0.0619(16) -0.0105(17) 0.0333(14) -0.0050(16)
    C20 0.0683(19) 0.111(3) 0.0595(16) -0.0346(19) 0.0369(15) -0.0147(17)
    C21 0.087(2) 0.079(2) 0.0657(17) -0.0253(17) 0.0517(16) -0.0161(14)
    C22 0.0625(15) 0.0657(18) 0.0586(14) -0.0086(14) 0.0420(13) -0.0053(13)
    C23 0.0639(16) 0.0690(18) 0.0574(14) -0.0034(14) 0.0400(13) -0.0035(13)
    C24 0.0736(18) 0.089(2) 0.0699(17) 0.0089(17) 0.0474(16) -0.0057(15)
    C25 0.0657(18) 0.121(3) 0.0718(18) 0.0061(18) 0.0463(16) -0.0052(18)
    C26 0.0598(17) 0.125(3) 0.0759(18) -0.0160(18) 0.0457(15) -0.0142(18)
    C27 0.0675(17) 0.089(2) 0.0688(16) -0.0162(15) 0.0479(14) -0.0145(14)
    C28 0.0586(15) 0.0649(17) 0.0520(13) -0.0072(13) 0.0382(12) -0.0052(12)
    C29 0.0640(15) 0.0623(17) 0.0534(14) -0.0100(13) 0.0392(12) -0.0027(12)
    C30 0.0539(14) 0.0546(16) 0.0584(14) -0.0032(12) 0.0361(12) -0.0080(12)
    C31 0.0794(18) 0.0630(18) 0.0679(16) -0.0004(14) 0.0446(15) -0.0034(14)
    C32 0.093(2) 0.0632(19) 0.095(2) -0.0005(16) 0.0558(18) -0.0113(17)
    C33 0.0748(19) 0.075(2) 0.081(2) -0.0019(16) 0.0397(17) -0.0241(17)
    C34 0.0698(17) 0.081(2) 0.0609(16) 0.0058(16) 0.0352(14) -0.0108(15)
    C35 0.0648(15) 0.0661(17) 0.0597(15) -0.0032(13) 0.0387(13) -0.0061(13)
_geom_special_details
;
Bond distances, angles <i>etc</i>. have been calculated using the rounded
fractional coordinates. All su's are estimated from the variances of the
(full) variance-covariance matrix. The cell e.s.d.'s are taken into account in
the estimation of distances, angles and torsion angles
;
loop_
    _geom_bond_atom_site_label_1
    _geom_bond_atom_site_label_2
    _geom_bond_site_symmetry_1
    _geom_bond_site_symmetry_2
    _geom_bond_distance
    _geom_bond_publ_flag
    O1 C22 . . 1.384(4) no
    O1 C23 . . 1.379(4) no
    O2 C29 . . 1.213(3) no
    N1 C15 . . 1.472(3) no
    N1 C29 . . 1.373(3) no
    N1 C30 . . 1.412(3) no
    C1 C2 . . 1.428(4) no
    C1 C6 . . 1.442(4) no
    C1 C14 . . 1.417(4) no
    C2 C3 . . 1.359(5) no
    C3 C4 . . 1.407(6) no
    C4 C5 . . 1.338(5) no
    C5 C6 . . 1.422(6) no
    C6 C7 . . 1.380(4) no
    C7 C8 . . 1.384(5) no
    C8 C9 . . 1.424(4) no
    C8 C13 . . 1.429(4) no
    C9 C10 . . 1.344(6) no
    C10 C11 . . 1.396(5) no
    C11 C12 . . 1.351(4) no
    C12 C13 . . 1.427(4) no
    C13 C14 . . 1.426(3) no
    C14 C15 . . 1.510(4) no
    C15 C16 . . 1.612(3) no
    C16 C17 . . 1.502(3) no
    C16 C28 . . 1.508(4) no
    C16 C29 . . 1.536(3) no
    C17 C18 . . 1.388(4) no
    C17 C22 . . 1.376(4) no
    C18 C19 . . 1.376(4) no
    C19 C20 . . 1.368(6) no
    C20 C21 . . 1.373(6) no
    C21 C22 . . 1.383(4) no
    C23 C24 . . 1.381(5) no
    C23 C28 . . 1.384(4) no
    C24 C25 . . 1.369(5) no
    C25 C26 . . 1.377(6) no
    C26 C27 . . 1.375(6) no
    C27 C28 . . 1.390(4) no
    C30 C31 . . 1.375(4) no
    C30 C35 . . 1.379(3) no
    C31 C32 . . 1.386(4) no
    C32 C33 . . 1.376(4) no
    C33 C34 . . 1.362(4) no
    C34 C35 . . 1.392(4) no
    C2 H2 . . 0.9300 no
    C3 H3 . . 0.9300 no
    C4 H4 . . 0.9300 no
    C5 H5 . . 0.9300 no
    C7 H7 . . 0.9300 no
    C9 H9 . . 0.9300 no
    C10 H10 . . 0.9300 no
    C11 H11 . . 0.9300 no
    C12 H12 . . 0.9300 no
    C15 H15 . . 0.9800 no
    C18 H18 . . 0.9300 no
    C19 H19 . . 0.9300 no
    C20 H20 . . 0.9300 no
    C21 H21 . . 0.9300 no
    C24 H24 . . 0.9300 no
    C25 H25 . . 0.9300 no
    C26 H26 . . 0.9300 no
    C27 H27 . . 0.9300 no
    C31 H31 . . 0.9300 no
    C32 H32 . . 0.9300 no
    C33 H33 . . 0.9300 no
    C34 H34 . . 0.9300 no
    C35 H35 . . 0.9300 no
loop_
    _geom_contact_atom_site_label_1
    _geom_contact_atom_site_label_2
    _geom_contact_distance
    _geom_contact_site_symmetry_1
    _geom_contact_site_symmetry_2
    _geom_contact_publ_flag
    O2 C27 3.410(4) . . no
    O2 C31 3.092(3) . . no
    O2 H31 2.4800 . . no
    O2 H25 2.8200 . 2_655 no
    O2 H20 2.8700 . 3_565 no
    N1 C2 2.964(4) . . no
    N1 H2 2.2800 . . no
    C1 C18 3.354(3) . . no
    C2 C30 3.363(4) . . no
    C2 N1 2.964(4) . . no
    C2 C18 3.312(4) . . no
    C3 C21 3.212(4) . 2_555 no
    C4 C21 3.569(5) . 2_555 no
    C11 C30 3.584(4) . 3_666 no
    C12 C16 3.481(3) . . no
    C13 C17 3.594(3) . . no
    C14 C35 3.496(3) . . no
    C14 C18 3.308(3) . . no
    C16 C12 3.481(3) . . no
    C17 C20 3.579(4) . 3_565 no
    C17 C13 3.594(3) . . no
    C18 C20 3.470(5) . 3_565 no
    C18 C2 3.312(4) . . no
    C18 C1 3.354(3) . . no
    C18 C21 3.547(4) . 3_565 no
    C18 C14 3.308(3) . . no
    C19 C22 3.546(4) . 3_565 no
    C20 C17 3.579(4) . 3_565 no
    C20 C18 3.470(5) . 3_565 no
    C21 C18 3.547(4) . 3_565 no
    C21 C3 3.212(4) . 2_545 no
    C21 C4 3.569(5) . 2_545 no
    C22 C19 3.546(4) . 3_565 no
    C27 O2 3.410(4) . . no
    C30 C2 3.363(4) . . no
    C30 C11 3.584(4) . 3_666 no
    C31 O2 3.092(3) . . no
    C35 C14 3.496(3) . . no
    C1 H18 3.1000 . . no
    C2 H18 2.6900 . . no
    C3 H21 2.9700 . 2_555 no
    C4 H21 3.0100 . 2_555 no
    C12 H15 2.5500 . . no
    C14 H35 2.9000 . . no
    C15 H12 2.5100 . . no
    C15 H2 2.8300 . . no
    C15 H35 2.7100 . . no
    C16 H12 2.9300 . . no
    C21 H3 2.9500 . 2_545 no
    C21 H9 2.9600 . 4_554 no
    C23 H12 2.9400 . . no
    C24 H34 3.0000 . 3_666 no
    C25 H35 3.0900 . 3_666 no
    C27 H15 2.9100 . . no
    C28 H12 2.8000 . . no
    C29 H27 2.6200 . . no
    C29 H18 2.6800 . . no
    C29 H31 2.7700 . . no
    C29 H2 2.9500 . . no
    C30 H2 2.6600 . . no
    C30 H11 2.8400 . 3_666 no
    C31 H11 3.0300 . 3_666 no
    C33 H19 2.9200 . 2_555 no
    C33 H11 3.0900 . 3_666 no
    C34 H20 2.8900 . 2_555 no
    C34 H11 2.9300 . 3_666 no
    C35 H15 3.0100 . . no
    C35 H11 2.8000 . 3_666 no
    H2 N1 2.2800 . . no
    H2 C15 2.8300 . . no
    H2 C29 2.9500 . . no
    H2 C30 2.6600 . . no
    H2 H18 2.4400 . . no
    H3 C21 2.9500 . 2_555 no
    H5 H7 2.4100 . . no
    H5 H25 2.5900 . 1_455 no
    H7 H5 2.4100 . . no
    H7 H9 2.4500 . . no
    H9 H7 2.4500 . . no
    H9 C21 2.9600 . 4_555 no
    H9 H21 2.4800 . 4_555 no
    H11 C30 2.8400 . 3_666 no
    H11 C31 3.0300 . 3_666 no
    H11 C33 3.0900 . 3_666 no
    H11 C34 2.9300 . 3_666 no
    H11 C35 2.8000 . 3_666 no
    H12 C15 2.5100 . . no
    H12 C16 2.9300 . . no
    H12 C23 2.9400 . . no
    H12 C28 2.8000 . . no
    H12 H15 2.0600 . . no
    H15 C12 2.5500 . . no
    H15 C27 2.9100 . . no
    H15 C35 3.0100 . . no
    H15 H12 2.0600 . . no
    H18 C1 3.1000 . . no
    H18 C2 2.6900 . . no
    H18 C29 2.6800 . . no
    H18 H2 2.4400 . . no
    H19 C33 2.9200 . 2_545 no
    H20 C34 2.8900 . 2_545 no
    H20 O2 2.8700 . 3_565 no
    H21 C3 2.9700 . 2_545 no
    H21 C4 3.0100 . 2_545 no
    H21 H9 2.4800 . 4_554 no
    H25 H5 2.5900 . 1_655 no
    H25 O2 2.8200 . 2_645 no
    H27 C29 2.6200 . . no
    H31 O2 2.4800 . . no
    H31 C29 2.7700 . . no
    H34 C24 3.0000 . 3_666 no
    H35 C14 2.9000 . . no
    H35 C15 2.7100 . . no
    H35 C25 3.0900 . 3_666 no
loop_
    _geom_angle_atom_site_label_1
    _geom_angle_atom_site_label_2
    _geom_angle_atom_site_label_3
    _geom_angle_site_symmetry_1
    _geom_angle_site_symmetry_2
    _geom_angle_site_symmetry_3
    _geom_angle
    _geom_angle_publ_flag
    C22 O1 C23 . . . 117.8(2) no
    C15 N1 C29 . . . 95.39(18) no
    C15 N1 C30 . . . 129.15(18) no
    C29 N1 C30 . . . 132.4(2) no
    C2 C1 C6 . . . 116.1(3) no
    C2 C1 C14 . . . 125.1(3) no
    C6 C1 C14 . . . 118.9(2) no
    C1 C2 C3 . . . 121.7(3) no
    C2 C3 C4 . . . 121.2(3) no
    C3 C4 C5 . . . 119.7(4) no
    C4 C5 C6 . . . 121.6(4) no
    C1 C6 C5 . . . 119.6(3) no
    C1 C6 C7 . . . 119.8(3) no
    C5 C6 C7 . . . 120.6(3) no
    C6 C7 C8 . . . 122.6(3) no
    C7 C8 C9 . . . 121.8(3) no
    C7 C8 C13 . . . 119.0(2) no
    C9 C8 C13 . . . 119.2(3) no
    C8 C9 C10 . . . 121.7(3) no
    C9 C10 C11 . . . 119.5(3) no
    C10 C11 C12 . . . 121.2(3) no
    C11 C12 C13 . . . 122.0(3) no
    C8 C13 C12 . . . 116.3(2) no
    C8 C13 C14 . . . 120.0(3) no
    C12 C13 C14 . . . 123.7(3) no
    C1 C14 C13 . . . 119.7(3) no
    C1 C14 C15 . . . 125.8(2) no
    C13 C14 C15 . . . 114.6(2) no
    N1 C15 C14 . . . 121.8(2) no
    N1 C15 C16 . . . 87.01(16) no
    C14 C15 C16 . . . 119.02(19) no
    C15 C16 C17 . . . 116.0(2) no
    C15 C16 C28 . . . 114.08(19) no
    C15 C16 C29 . . . 83.91(17) no
    C17 C16 C28 . . . 111.2(2) no
    C17 C16 C29 . . . 116.5(2) no
    C28 C16 C29 . . . 112.8(2) no
    C16 C17 C18 . . . 122.2(2) no
    C16 C17 C22 . . . 120.2(3) no
    C18 C17 C22 . . . 117.6(2) no
    C17 C18 C19 . . . 121.3(3) no
    C18 C19 C20 . . . 119.8(3) no
    C19 C20 C21 . . . 120.4(3) no
    C20 C21 C22 . . . 119.3(3) no
    O1 C22 C17 . . . 122.8(2) no
    O1 C22 C21 . . . 115.6(3) no
    C17 C22 C21 . . . 121.6(3) no
    O1 C23 C24 . . . 115.8(2) no
    O1 C23 C28 . . . 122.5(3) no
    C24 C23 C28 . . . 121.7(3) no
    C23 C24 C25 . . . 119.9(3) no
    C24 C25 C26 . . . 119.7(4) no
    C25 C26 C27 . . . 120.2(4) no
    C26 C27 C28 . . . 121.4(3) no
    C16 C28 C23 . . . 120.2(3) no
    C16 C28 C27 . . . 122.7(2) no
    C23 C28 C27 . . . 117.1(3) no
    O2 C29 N1 . . . 130.9(2) no
    O2 C29 C16 . . . 135.4(2) no
    N1 C29 C16 . . . 93.69(19) no
    N1 C30 C31 . . . 120.3(2) no
    N1 C30 C35 . . . 119.1(2) no
    C31 C30 C35 . . . 120.5(2) no
    C30 C31 C32 . . . 119.7(3) no
    C31 C32 C33 . . . 120.0(3) no
    C32 C33 C34 . . . 120.2(3) no
    C33 C34 C35 . . . 120.6(3) no
    C30 C35 C34 . . . 119.0(2) no
    C1 C2 H2 . . . 119.00 no
    C3 C2 H2 . . . 119.00 no
    C2 C3 H3 . . . 119.00 no
    C4 C3 H3 . . . 119.00 no
    C3 C4 H4 . . . 120.00 no
    C5 C4 H4 . . . 120.00 no
    C4 C5 H5 . . . 119.00 no
    C6 C5 H5 . . . 119.00 no
    C6 C7 H7 . . . 119.00 no
    C8 C7 H7 . . . 119.00 no
    C8 C9 H9 . . . 119.00 no
    C10 C9 H9 . . . 119.00 no
    C9 C10 H10 . . . 120.00 no
    C11 C10 H10 . . . 120.00 no
    C10 C11 H11 . . . 119.00 no
    C12 C11 H11 . . . 119.00 no
    C11 C12 H12 . . . 119.00 no
    C13 C12 H12 . . . 119.00 no
    N1 C15 H15 . . . 109.00 no
    C14 C15 H15 . . . 109.00 no
    C16 C15 H15 . . . 109.00 no
    C17 C18 H18 . . . 119.00 no
    C19 C18 H18 . . . 119.00 no
    C18 C19 H19 . . . 120.00 no
    C20 C19 H19 . . . 120.00 no
    C19 C20 H20 . . . 120.00 no
    C21 C20 H20 . . . 120.00 no
    C20 C21 H21 . . . 120.00 no
    C22 C21 H21 . . . 120.00 no
    C23 C24 H24 . . . 120.00 no
    C25 C24 H24 . . . 120.00 no
    C24 C25 H25 . . . 120.00 no
    C26 C25 H25 . . . 120.00 no
    C25 C26 H26 . . . 120.00 no
    C27 C26 H26 . . . 120.00 no
    C26 C27 H27 . . . 119.00 no
    C28 C27 H27 . . . 119.00 no
    C30 C31 H31 . . . 120.00 no
    C32 C31 H31 . . . 120.00 no
    C31 C32 H32 . . . 120.00 no
    C33 C32 H32 . . . 120.00 no
    C32 C33 H33 . . . 120.00 no
    C34 C33 H33 . . . 120.00 no
    C33 C34 H34 . . . 120.00 no
    C35 C34 H34 . . . 120.00 no
    C30 C35 H35 . . . 120.00 no
    C34 C35 H35 . . . 121.00 no
loop_
    _geom_torsion_atom_site_label_1
    _geom_torsion_atom_site_label_2
    _geom_torsion_atom_site_label_3
    _geom_torsion_atom_site_label_4
    _geom_torsion_site_symmetry_1
    _geom_torsion_site_symmetry_2
    _geom_torsion_site_symmetry_3
    _geom_torsion_site_symmetry_4
    _geom_torsion
    _geom_torsion_publ_flag
    C23 O1 C22 C21 . . . . 164.1(2) no
    C22 O1 C23 C24 . . . . -163.8(2) no
    C22 O1 C23 C28 . . . . 16.9(3) no
    C23 O1 C22 C17 . . . . -14.8(4) no
    C29 N1 C30 C31 . . . . 10.4(5) no
    C29 N1 C30 C35 . . . . -167.0(3) no
    C29 N1 C15 C16 . . . . -0.5(2) no
    C15 N1 C30 C35 . . . . -12.0(5) no
    C30 N1 C15 C14 . . . . 75.2(4) no
    C15 N1 C29 C16 . . . . 0.5(2) no
    C30 N1 C15 C16 . . . . -162.2(3) no
    C29 N1 C15 C14 . . . . -123.1(2) no
    C30 N1 C29 C16 . . . . 161.3(3) no
    C15 N1 C30 C31 . . . . 165.4(3) no
    C15 N1 C29 O2 . . . . -177.1(4) no
    C30 N1 C29 O2 . . . . -16.3(6) no
    C2 C1 C14 C13 . . . . -175.2(2) no
    C2 C1 C6 C7 . . . . 179.2(2) no
    C6 C1 C14 C15 . . . . -178.4(2) no
    C14 C1 C6 C5 . . . . -178.1(2) no
    C2 C1 C6 C5 . . . . 0.6(3) no
    C14 C1 C6 C7 . . . . 0.5(3) no
    C14 C1 C2 C3 . . . . 175.7(2) no
    C6 C1 C14 C13 . . . . 3.4(3) no
    C6 C1 C2 C3 . . . . -2.9(3) no
    C2 C1 C14 C15 . . . . 3.1(3) no
    C1 C2 C3 C4 . . . . 2.6(4) no
    C2 C3 C4 C5 . . . . 0.2(4) no
    C3 C4 C5 C6 . . . . -2.5(5) no
    C4 C5 C6 C1 . . . . 2.0(4) no
    C4 C5 C6 C7 . . . . -176.6(3) no
    C1 C6 C7 C8 . . . . -2.6(4) no
    C5 C6 C7 C8 . . . . 176.0(3) no
    C6 C7 C8 C13 . . . . 0.7(4) no
    C6 C7 C8 C9 . . . . -178.6(2) no
    C7 C8 C13 C14 . . . . 3.3(3) no
    C7 C8 C9 C10 . . . . 177.0(3) no
    C13 C8 C9 C10 . . . . -2.3(4) no
    C9 C8 C13 C12 . . . . 4.0(3) no
    C7 C8 C13 C12 . . . . -175.3(2) no
    C9 C8 C13 C14 . . . . -177.4(2) no
    C8 C9 C10 C11 . . . . -1.2(4) no
    C9 C10 C11 C12 . . . . 2.9(4) no
    C10 C11 C12 C13 . . . . -1.0(4) no
    C11 C12 C13 C8 . . . . -2.4(3) no
    C11 C12 C13 C14 . . . . 179.0(2) no
    C12 C13 C14 C15 . . . . -5.3(3) no
    C8 C13 C14 C15 . . . . 176.22(19) no
    C12 C13 C14 C1 . . . . 173.2(2) no
    C8 C13 C14 C1 . . . . -5.4(3) no
    C1 C14 C15 N1 . . . . 14.0(3) no
    C1 C14 C15 C16 . . . . -91.9(3) no
    C13 C14 C15 C16 . . . . 86.4(2) no
    C13 C14 C15 N1 . . . . -167.69(18) no
    N1 C15 C16 C29 . . . . 0.4(2) no
    C14 C15 C16 C17 . . . . 8.8(3) no
    N1 C15 C16 C17 . . . . -116.2(2) no
    N1 C15 C16 C28 . . . . 112.6(2) no
    C14 C15 C16 C29 . . . . 125.4(2) no
    C14 C15 C16 C28 . . . . -122.3(2) no
    C29 C16 C28 C27 . . . . 29.6(3) no
    C29 C16 C28 C23 . . . . -152.6(2) no
    C15 C16 C28 C27 . . . . -63.9(3) no
    C15 C16 C29 O2 . . . . 177.0(4) no
    C15 C16 C28 C23 . . . . 113.9(2) no
    C28 C16 C17 C18 . . . . -160.8(2) no
    C28 C16 C17 C22 . . . . 21.6(3) no
    C29 C16 C17 C18 . . . . -29.7(4) no
    C29 C16 C17 C22 . . . . 152.7(3) no
    C15 C16 C17 C18 . . . . 66.7(3) no
    C17 C16 C28 C23 . . . . -19.6(3) no
    C17 C16 C28 C27 . . . . 162.6(2) no
    C15 C16 C29 N1 . . . . -0.4(2) no
    C15 C16 C17 C22 . . . . -110.9(3) no
    C28 C16 C29 N1 . . . . -114.0(2) no
    C28 C16 C29 O2 . . . . 63.4(4) no
    C17 C16 C29 O2 . . . . -66.9(5) no
    C17 C16 C29 N1 . . . . 115.7(3) no
    C16 C17 C22 C21 . . . . 175.7(3) no
    C22 C17 C18 C19 . . . . 2.0(4) no
    C18 C17 C22 O1 . . . . 176.8(2) no
    C16 C17 C18 C19 . . . . -175.6(3) no
    C18 C17 C22 C21 . . . . -2.0(4) no
    C16 C17 C22 O1 . . . . -5.5(4) no
    C17 C18 C19 C20 . . . . -0.8(5) no
    C18 C19 C20 C21 . . . . -0.6(5) no
    C19 C20 C21 C22 . . . . 0.6(5) no
    C20 C21 C22 C17 . . . . 0.8(5) no
    C20 C21 C22 O1 . . . . -178.2(3) no
    O1 C23 C24 C25 . . . . -178.4(3) no
    C28 C23 C24 C25 . . . . 1.0(4) no
    O1 C23 C28 C16 . . . . 1.3(4) no
    C24 C23 C28 C16 . . . . -178.1(2) no
    C24 C23 C28 C27 . . . . -0.1(4) no
    O1 C23 C28 C27 . . . . 179.2(2) no
    C23 C24 C25 C26 . . . . -1.2(5) no
    C24 C25 C26 C27 . . . . 0.5(5) no
    C25 C26 C27 C28 . . . . 0.3(4) no
    C26 C27 C28 C16 . . . . 177.4(2) no
    C26 C27 C28 C23 . . . . -0.6(4) no
    N1 C30 C31 C32 . . . . -175.2(3) no
    C35 C30 C31 C32 . . . . 2.1(5) no
    N1 C30 C35 C34 . . . . 176.1(3) no
    C31 C30 C35 C34 . . . . -1.3(5) no
    C30 C31 C32 C33 . . . . -1.3(6) no
    C31 C32 C33 C34 . . . . -0.4(6) no
    C32 C33 C34 C35 . . . . 1.2(5) no
    C33 C34 C35 C30 . . . . -0.4(5) no
loop_
    _geom_hbond_atom_site_label_D
    _geom_hbond_atom_site_label_H
    _geom_hbond_atom_site_label_A
    _geom_hbond_site_symmetry_A
    _geom_hbond_distance_DH
    _geom_hbond_distance_HA
    _geom_hbond_distance_DA
    _geom_hbond_angle_DHA
    _geom_hbond_publ_flag
    C2 H2 N1 . 0.93 2.28 2.964(4) 130 yes
    C31 H31 O2 . 0.93 2.48 3.092(3) 124 yes
    C3 H3 Cg1 2_555 0.93 2.86 3.601(3) 138 yes
    C11 H11 Cg2 3_666 0.93 2.63 3.543(3) 166 yes
