# Supplementary material for: 4-(9-Anthr­yl)-1-phenylspiro­[azetidine-3,9′-xanthen]-2-one
Source: Acta Crystallogr Sect E Struct Rep Online. 2009 Feb 11;65(Pt 3):o501–2. doi: 10.1107/S1600536809004255 (PMC2968600; doi:10.1107/S1600536809004255)
Supplement: Supplementary file 2 [file e-65-0o501-Isup2.hkl]

#
# h,k,l, Fc-squared, Fo-squared, sigma(Fo-squared) and status flag
#
data_I
_shelx_title ' IR-7'
_shelx_refln_list_code          4
_shelx_F_calc_maximum      277.89
_exptl_crystal_F_000      1024.00
_reflns_d_resolution_high  0.7966
 
loop_
 _symmetry_equiv_pos_as_xyz
 'x, y, z'
 '-x, y+1/2, -z+1/2'
 '-x, -y, -z'
 'x, -y-1/2, z-1/2'
 
_cell_length_a    13.6906
_cell_length_b    13.3085
_cell_length_c    17.3527
_cell_angle_alpha  90.000
_cell_angle_beta  127.548
_cell_angle_gamma  90.000
 
_shelx_F_squared_multiplier     1.000
 
loop_
 _refln_index_h
 _refln_index_k
 _refln_index_l
 _refln_F_squared_calc
 _refln_F_squared_meas
 _refln_F_squared_sigma
 _refln_observed_status
   1   0   0     1379.28     1270.72     48.37 o
   2   0   0     6809.54     6747.83     65.36 o
   3   0   0    13306.37    13206.51     72.93 o
   4   0   0       53.52       68.62     22.62 o
   5   0   0      122.24      101.97     19.06 o
   6   0   0      251.58      264.96     19.52 o
   7   0   0      187.27      210.02     18.82 o
   8   0   0      145.38      152.94     17.71 o
   9   0   0      468.86      468.05     20.20 o
  10   0   0      127.97      131.28     17.45 o
  11   0   0       34.33       48.57     14.97 o
  12   0   0       27.11       11.13     15.57 o
  13   0   0       11.82       15.49     27.34 o
   1   1   0      190.62      222.57     22.73 o
   2   1   0     7992.60     7696.33     58.79 o
   3   1   0     2204.52     2246.08     26.06 o
   4   1   0     1554.99     1549.74     20.05 o
   5   1   0      896.49      881.40     14.27 o
   6   1   0       17.26       20.02     11.27 o
   7   1   0      197.57      184.86     11.12 o
   8   1   0       41.73       47.51     11.33 o
   9   1   0        0.06       22.61     10.47 o
  10   1   0        9.60       32.67     12.13 o
  11   1   0       13.34        5.41     11.25 o
  12   1   0        6.24       24.28     10.55 o
  13   1   0        3.58       17.50     11.21 o
   0   2   0     5779.90     5895.10     77.26 o
   1   2   0     3076.70     2259.84    418.78 o
   2   2   0    13720.25    13360.15    205.50 o
   3   2   0     1437.77     1282.98     21.36 o
   4   2   0     1380.27     1439.22     17.75 o
   5   2   0      620.12      719.62     14.25 o
   6   2   0       48.18       51.33     12.34 o
   7   2   0       28.89       34.56     10.30 o
   8   2   0       95.21      104.96     11.75 o
   9   2   0       19.06       27.97     11.35 o
  10   2   0        8.37       14.09      8.95 o
  11   2   0       31.43       27.89     11.46 o
  12   2   0       15.07       11.19     11.48 o
  13   2   0        3.01       21.43     11.23 o
   1   3   0      293.81      355.92     21.37 o
   2   3   0      893.08      656.32    119.22 o
   3   3   0     1796.61     1654.96     34.21 o
   4   3   0      293.32      295.83     12.45 o
   5   3   0      460.90      500.26     13.14 o
   6   3   0      135.89      129.37     11.61 o
   7   3   0       14.79        6.89     10.43 o
   8   3   0        0.56       -3.76     10.88 o
   9   3   0       84.41       89.58     12.67 o
  10   3   0      115.47      135.60     12.49 o
  11   3   0       31.79       31.56     11.48 o
  12   3   0       37.81       26.59     10.13 o
  13   3   0        0.75       -3.81     13.57 o
   0   4   0       75.96       34.70     20.69 o
   1   4   0        2.61       19.40     17.46 o
   2   4   0      310.41      311.52     14.76 o
   3   4   0        0.02       15.95     14.16 o
   4   4   0      590.06      676.79     20.32 o
   5   4   0      385.74      385.89     12.41 o
   6   4   0        2.11       12.52     10.21 o
   7   4   0       22.13       25.88     10.38 o
   8   4   0        1.52       23.43     12.11 o
   9   4   0      165.37      166.23     10.93 o
  10   4   0      336.88      353.29     11.92 o
  11   4   0       21.39       33.24     10.99 o
  12   4   0        7.69       33.11     10.86 o
  13   4   0        0.32       -3.13     11.52 o
   1   5   0     3340.27     3094.91     29.27 o
   2   5   0       10.34       22.83     12.69 o
   3   5   0       46.25       36.00     13.48 o
   4   5   0      701.92      702.58     63.08 o
   5   5   0      225.51      230.80     12.47 o
   6   5   0      184.77      183.31     11.21 o
   7   5   0       60.34       47.98     10.22 o
   8   5   0       23.69       22.24     10.02 o
   9   5   0        7.11        9.27     10.21 o
  10   5   0       99.78      102.21     10.92 o
  11   5   0       57.63       79.43     12.75 o
  12   5   0        0.25        3.78     11.74 o
  13   5   0        8.61        4.02     12.35 o
   0   6   0      140.24      138.94     17.91 o
   1   6   0     3550.26     3579.86     49.08 o
   2   6   0      253.91      255.51     15.15 o
   3   6   0       18.84       31.22     12.15 o
   4   6   0       62.96       72.06     12.07 o
   5   6   0       77.55       55.32     14.60 o
   6   6   0       23.15       37.74     10.60 o
   7   6   0      125.67      132.92     13.17 o
   8   6   0        4.10       21.60      9.80 o
   9   6   0       16.02       13.24     12.08 o
  10   6   0        1.55        6.51      8.93 o
  11   6   0       26.99       25.60     11.17 o
  12   6   0       11.08       13.69      9.76 o
   1   7   0     1815.61     1898.70     21.55 o
   2   7   0       38.21       54.27     15.72 o
   3   7   0      121.98      129.57     10.48 o
   4   7   0       68.64       58.02     13.25 o
   5   7   0       63.17       72.79     11.04 o
   6   7   0       78.23       80.23     15.01 o
   7   7   0       63.75       53.80     14.97 o
   8   7   0        0.39       14.06     12.18 o
   9   7   0      201.40      186.22     12.84 o
  10   7   0       63.98       69.21     11.25 o
  11   7   0        5.13        5.28     11.38 o
  12   7   0        0.64        1.85     10.53 o
   0   8   0     1376.89     1498.12     26.03 o
   1   8   0      657.36      646.66     15.26 o
   2   8   0        3.04        6.55     15.14 o
   3   8   0       29.22       32.42     11.72 o
   4   8   0       28.46       42.09     11.97 o
   5   8   0       84.32       85.89     13.34 o
   6   8   0      378.40      381.32     14.56 o
   7   8   0        0.62       11.32     12.70 o
   8   8   0       48.30       52.59     14.64 o
   9   8   0       13.97       12.93     12.42 o
  10   8   0        0.58        0.02     12.48 o
  11   8   0       16.31       26.70     11.49 o
   1   9   0       11.72       13.20     11.95 o
   2   9   0      126.65      128.43     14.84 o
   3   9   0       48.31       51.85     11.95 o
   4   9   0      253.67      235.79     11.36 o
   5   9   0       15.40       18.80     11.92 o
   6   9   0        3.61       -0.38     12.85 o
   7   9   0       45.77       68.08     12.74 o
   8   9   0        1.85        4.12     10.13 o
   9   9   0       14.21       28.29     10.08 o
  10   9   0        5.18        2.41     13.28 o
  11   9   0        1.98        3.97     13.43 o
   0  10   0      357.21      338.28     21.14 o
   1  10   0        1.39       -4.59     10.84 o
   2  10   0      190.13      193.42     16.31 o
   3  10   0      230.56      228.09     11.33 o
   4  10   0      493.73      493.35     14.27 o
   5  10   0      258.30      263.40     14.50 o
   6  10   0       18.77       21.59     11.27 o
   7  10   0       19.88       19.29     10.38 o
   8  10   0       27.65       43.44     12.85 o
   9  10   0        0.21        4.57     13.02 o
  10  10   0        0.09       10.85     11.86 o
   1  11   0      155.83      163.29     14.07 o
   2  11   0       68.54       80.38     14.14 o
   3  11   0      116.92      109.66     10.89 o
   4  11   0       26.92       34.93     11.52 o
   5  11   0       37.23       40.18     12.60 o
   6  11   0      291.76      257.82     13.58 o
   7  11   0        1.84       18.93     12.82 o
   8  11   0       27.20       30.99     11.63 o
   9  11   0        2.74       -4.44     12.01 o
  10  11   0        9.92       16.72     11.36 o
   0  12   0      341.97      315.70     18.11 o
   1  12   0       11.13       16.52     13.21 o
   2  12   0      227.19      217.70     14.36 o
   3  12   0        1.23       -2.33      9.55 o
   4  12   0       23.28       44.88     12.81 o
   5  12   0       36.90       24.57     10.78 o
   6  12   0        0.93        1.35     11.37 o
   7  12   0        3.56       20.24     13.10 o
   8  12   0        9.11        9.52     13.55 o
   9  12   0        0.10        0.74     11.70 o
   1  13   0        2.65       21.17     11.62 o
   2  13   0      115.98       90.60     12.28 o
   3  13   0       24.70       29.10      9.93 o
   4  13   0       14.70       12.83     13.58 o
   5  13   0       11.46        9.04     13.22 o
   6  13   0        7.22       22.61     12.92 o
   7  13   0        0.83       15.17     10.84 o
   8  13   0        0.36       -3.30     12.72 o
   0  14   0        9.91       -6.11     15.39 o
   1  14   0       21.46       26.24     13.29 o
   2  14   0        7.10        7.81      9.26 o
   3  14   0       10.07       19.94     10.53 o
   4  14   0        2.28       10.48     12.92 o
   5  14   0        0.17        1.10     13.53 o
   6  14   0       36.46       37.53     11.26 o
   7  14   0        2.51       -0.21     14.11 o
   1  15   0       35.24       23.06     12.32 o
   2  15   0        0.35        9.84     12.24 o
   3  15   0        5.00       15.78     10.91 o
   4  15   0       12.68       15.92     13.80 o
   5  15   0        2.51        7.64     11.86 o
   6  15   0        7.85       26.15     14.44 o
   0  16   0        2.51       20.28     19.86 o
   1  16   0        5.89       -3.92     13.82 o
   2  16   0        0.03       -1.61     11.28 o
   3  16   0        2.13       -0.44     12.86 o
 -14   1   1        0.96       -6.34     12.52 o
 -13   1   1       23.62       29.29     13.20 o
 -12   1   1        0.39       15.37     11.50 o
 -11   1   1        6.32       19.16     10.04 o
 -10   1   1      466.75      442.50     21.04 o
  -9   1   1      663.82      654.56     13.99 o
  -8   1   1      113.50      118.22     13.22 o
  -7   1   1       17.46       37.01     12.77 o
  -6   1   1      502.78      515.13     14.40 o
  -5   1   1      772.71      836.73     16.43 o
  -4   1   1      347.43      358.81     15.10 o
  -3   1   1      170.31      150.09     15.93 o
  -2   1   1      386.42      413.35     19.66 o
  -1   1   1    16505.50    14747.46    118.89 o
   0   1   1      298.80      258.67     21.50 o
   1   1   1    14607.78    15117.86     69.99 o
   2   1   1      233.42      206.52     14.25 o
   3   1   1     4555.71     4437.21     33.99 o
   4   1   1     1488.13     1484.22     17.54 o
   5   1   1      909.55      876.36     14.56 o
   6   1   1      234.18      229.22     11.97 o
   7   1   1       63.85       62.92     10.98 o
   8   1   1       50.23       59.02     11.38 o
   9   1   1     1195.22     1201.88     36.10 o
  10   1   1       49.54       42.22     11.30 o
  11   1   1       39.60       40.31     11.74 o
  12   1   1       35.39       32.92     10.67 o
  13   1   1        4.42       18.49     11.13 o
 -13   2   1        4.94       -5.18     10.58 o
 -12   2   1       48.04       44.59     10.51 o
 -11   2   1       53.30       46.56     10.22 o
 -10   2   1        1.77        1.21     16.08 o
  -9   2   1        4.12       18.96     10.38 o
  -8   2   1      498.30      501.91     13.04 o
  -7   2   1       19.31       30.28      9.40 o
  -6   2   1     3200.88     3299.27     24.88 o
  -5   2   1      281.01      276.65     13.20 o
  -4   2   1      410.53      425.31     16.04 o
  -3   2   1     3732.03     3480.59     50.55 o
  -2   2   1      235.97      219.25     21.14 o
  -1   2   1       14.15       14.60     20.85 o
   0   2   1       12.39       15.11     17.08 o
   1   2   1     9494.58     9025.60    126.71 o
   2   2   1      235.27      184.34     17.87 o
   3   2   1     1278.39     1210.26     17.85 o
   4   2   1      748.85      797.63     14.47 o
   5   2   1      568.00      580.54     13.27 o
   6   2   1       73.09       83.90     11.17 o
   7   2   1       13.62       14.30     12.50 o
   8   2   1        7.50       15.51      9.49 o
   9   2   1        3.83        2.08     12.40 o
  10   2   1       16.22       21.93     10.80 o
  11   2   1        0.73        9.77     11.63 o
  12   2   1        8.66       19.39     10.72 o
  13   2   1        3.88       22.10     10.75 o
 -13   3   1       15.15       13.18     12.21 o
 -12   3   1       12.21       15.17     10.48 o
 -11   3   1       23.18       12.01     15.47 o
 -10   3   1      171.67      165.68     10.60 o
  -9   3   1       12.70       31.52     11.27 o
  -8   3   1        4.02       24.81     11.33 o
  -7   3   1      150.82      147.90     11.23 o
  -6   3   1      425.08      451.89     13.37 o
  -5   3   1     2068.33     2012.35     25.02 o
  -4   3   1       22.09       42.47     12.71 o
  -3   3   1        1.33        2.54     12.86 o
  -2   3   1      672.06      735.24     21.45 o
  -1   3   1      335.88      374.41     21.80 o
   0   3   1     1221.90     1034.29     25.70 o
   1   3   1     1965.13     1690.40     27.21 o
   2   3   1      656.81      708.25     18.50 o
   3   3   1      747.23      690.30     15.69 o
   4   3   1      124.10      136.82     10.76 o
   5   3   1      995.15     1053.13     14.87 o
   6   3   1       26.16       24.30     11.19 o
   7   3   1      147.46      151.44      9.65 o
   8   3   1       29.63       36.04      9.02 o
   9   3   1       56.11       51.46     10.68 o
  10   3   1       64.41       73.07      9.49 o
  11   3   1       38.69       34.14      9.73 o
  12   3   1       19.70       28.63     12.15 o
 -13   4   1        9.91       18.41     10.06 o
 -12   4   1        0.01       11.40     10.34 o
 -11   4   1       14.23        4.77     10.48 o
 -10   4   1       10.37       22.17      8.89 o
  -9   4   1       32.35       34.04     11.91 o
  -8   4   1       23.19       30.34      9.68 o
  -7   4   1       29.39       37.77     10.58 o
  -6   4   1        4.84        2.56     10.08 o
  -5   4   1     2147.87     2303.67     29.04 o
  -4   4   1      350.90      369.42     16.56 o
  -3   4   1      133.02       99.63     14.01 o
  -2   4   1      222.96      198.84     14.68 o
  -1   4   1      476.38      428.95     21.21 o
   0   4   1       27.21       31.44     18.24 o
   1   4   1       78.25       58.55     15.25 o
   2   4   1       47.76       49.98     11.58 o
   3   4   1        3.56        5.18     11.14 o
   4   4   1     1111.72     1154.95     19.71 o
   5   4   1        3.38       -3.23     10.85 o
   6   4   1      301.97      307.97     11.41 o
   7   4   1       62.53       65.83      9.69 o
   8   4   1       35.82       31.17     10.72 o
   9   4   1       11.23       18.44      9.78 o
  10   4   1       99.04       95.91     12.72 o
  11   4   1        1.67        7.48     11.48 o
  12   4   1        1.62        2.23     10.72 o
 -13   5   1        0.33        5.68     13.57 o
 -12   5   1        2.69       18.91     11.24 o
 -11   5   1       58.03       58.10     10.28 o
 -10   5   1        2.62        5.71     12.15 o
  -9   5   1       27.54       37.27      8.61 o
  -8   5   1       38.04       31.86     10.12 o
  -7   5   1        0.00       -3.95     10.41 o
  -6   5   1        7.43        3.93     11.28 o
  -5   5   1      562.39      592.74     14.51 o
  -4   5   1       34.58       22.36     15.76 o
  -3   5   1      633.14      640.38     16.34 o
  -2   5   1       18.24        7.97     15.71 o
  -1   5   1      711.29      687.83     17.50 o
   0   5   1        9.71       17.13     15.56 o
   1   5   1      210.59      224.44     12.01 o
   2   5   1       36.37       47.82     12.50 o
   3   5   1      283.89      275.71     12.53 o
   4   5   1      469.91      453.90     15.04 o
   5   5   1       12.25       10.30      8.76 o
   6   5   1      137.59      146.77     11.30 o
   7   5   1        8.83       20.43      9.67 o
   8   5   1       82.78       86.43     11.58 o
   9   5   1        9.06        8.73      9.07 o
  10   5   1       24.66       34.91     11.39 o
  11   5   1       21.83       21.91     11.83 o
  12   5   1       12.40       11.19     11.28 o
 -13   6   1        0.97        0.62     13.87 o
 -12   6   1        2.56        4.11     10.83 o
 -11   6   1        1.75        1.95     12.35 o
 -10   6   1       18.19       21.60     12.44 o
  -9   6   1      202.66      182.69     13.52 o
  -8   6   1        2.97        0.61     10.16 o
  -7   6   1       11.10       19.65     11.33 o
  -6   6   1      853.46      877.51     18.37 o
  -5   6   1      671.01      717.14     20.82 o
  -4   6   1     1407.10     1384.07     18.06 o
  -3   6   1       12.42       12.85     13.86 o
  -2   6   1      603.43      624.99     16.45 o
  -1   6   1      124.32      137.16     14.88 o
   0   6   1     6849.61     7037.65     58.80 o
   1   6   1     1191.33     1327.67     16.68 o
   2   6   1      637.31      605.42     39.66 o
   3   6   1       78.11       80.80     10.58 o
   4   6   1       21.22       21.42     10.72 o
   5   6   1      113.70      110.89     12.20 o
   6   6   1       19.31       29.43     10.44 o
   7   6   1      170.92      183.91     12.72 o
   8   6   1       36.28       46.33     11.13 o
   9   6   1        1.96        3.75     11.07 o
  10   6   1        2.66        9.49     10.97 o
  11   6   1       54.16       59.33     11.88 o
  12   6   1       31.30       51.93     14.04 o
 -12   7   1        2.19       -7.92     11.31 o
 -11   7   1       13.94       30.89     10.24 o
 -10   7   1        0.02        8.27     12.68 o
  -9   7   1        2.99       -0.74     10.01 o
  -8   7   1      120.90      131.16     12.18 o
  -7   7   1      163.72      155.12     28.11 o
  -6   7   1       74.98       71.29     13.51 o
  -5   7   1      231.36      215.01     12.22 o
  -4   7   1       48.48       45.08     10.80 o
  -3   7   1        3.28        7.61     11.64 o
  -2   7   1       26.16       37.77     13.61 o
  -1   7   1       49.71       41.19     12.34 o
   0   7   1      108.57      117.05     13.92 o
   1   7   1        2.07       17.24     13.25 o
   2   7   1        5.05        6.56     10.52 o
   3   7   1       23.69       27.39     13.21 o
   4   7   1      271.73      281.47     15.26 o
   5   7   1       54.14       52.22     11.79 o
   6   7   1      221.65      190.16     14.03 o
   7   7   1      121.64      110.31     10.51 o
   8   7   1       78.78       79.41     11.09 o
   9   7   1       44.09       51.10     12.91 o
  10   7   1       32.53       36.26     10.67 o
  11   7   1        2.39       15.74     11.88 o
 -12   8   1        0.02        9.29     11.94 o
 -11   8   1       18.46       16.86     13.08 o
 -10   8   1       44.10       40.48     13.74 o
  -9   8   1        7.71        7.69     12.21 o
  -8   8   1       11.88       25.61     14.65 o
  -7   8   1      552.62      543.97     15.99 o
  -6   8   1        4.90        9.79     13.48 o
  -5   8   1      273.49      267.15     13.09 o
  -4   8   1      106.58      106.41     12.38 o
  -3   8   1        0.96        8.65     12.03 o
  -2   8   1       53.07       52.49     11.63 o
  -1   8   1       33.94       37.65     13.11 o
   0   8   1      469.86      520.62     15.74 o
   1   8   1        1.93       10.82     12.05 o
   2   8   1      105.11      117.95     14.31 o
   3   8   1       27.50       32.70     12.19 o
   4   8   1        2.15        5.22     10.64 o
   5   8   1       78.66       89.79     13.14 o
   6   8   1      500.30      503.92     15.35 o
   7   8   1       43.39       51.38     11.29 o
   8   8   1       35.43       37.55     12.85 o
   9   8   1       21.75       11.59      9.77 o
  10   8   1       20.40        9.01     12.18 o
  11   8   1        2.27        2.79     10.69 o
 -11   9   1       12.34       17.52     15.53 o
 -10   9   1       17.19       26.11     11.30 o
  -9   9   1       53.96       44.68     13.15 o
  -8   9   1       19.94       16.01     12.87 o
  -7   9   1      244.58      241.25     12.40 o
  -6   9   1       29.83       33.33     12.02 o
  -5   9   1      517.23      497.11     13.24 o
  -4   9   1      102.87      100.37     12.68 o
  -3   9   1       17.29       17.71     13.82 o
  -2   9   1       56.10       60.01     12.53 o
  -1   9   1        4.85        9.93     12.38 o
   0   9   1       12.24       32.44     13.99 o
   1   9   1       12.20       27.28     11.98 o
   2   9   1       19.99       32.09     10.93 o
   3   9   1      511.27      465.72     17.04 o
   4   9   1      205.66      195.12     13.63 o
   5   9   1       13.45       26.37     11.84 o
   6   9   1      175.77      187.12     13.75 o
   7   9   1        0.76       -1.00     10.76 o
   8   9   1       13.75       15.16     10.36 o
   9   9   1        7.27        9.60     11.44 o
  10   9   1       13.18       22.77     13.48 o
 -11  10   1        1.93       18.62     12.38 o
 -10  10   1       18.92       14.76     12.01 o
  -9  10   1        9.60       20.86     10.94 o
  -8  10   1       23.28       30.35     13.01 o
  -7  10   1        1.22        7.43     10.82 o
  -6  10   1        3.48       19.88     11.38 o
  -5  10   1        1.20      -11.39     12.23 o
  -4  10   1      343.85      360.72     12.82 o
  -3  10   1        7.87       15.02     10.87 o
  -2  10   1       35.33       38.12     11.76 o
  -1  10   1        0.44        0.19     13.34 o
   0  10   1        1.49       13.73     12.24 o
   1  10   1        0.10        0.58     10.66 o
   2  10   1       83.80       74.80     10.18 o
   3  10   1       53.12       62.22     13.68 o
   4  10   1       47.71       33.87     10.90 o
   5  10   1      440.50      466.55     14.82 o
   6  10   1        2.74       -0.96      9.94 o
   7  10   1       15.71       14.89     10.46 o
   8  10   1        4.91        0.41     10.67 o
   9  10   1       14.42        6.85     12.18 o
  10  10   1        0.00       -6.87     14.00 o
 -10  11   1        0.27       21.86     12.25 o
  -9  11   1        0.99       19.47     11.96 o
  -8  11   1        6.27       12.91     11.92 o
  -7  11   1       14.99        8.56     10.69 o
  -6  11   1       90.58       76.51     13.01 o
  -5  11   1      151.45      156.47     13.17 o
  -4  11   1      862.92      843.96     14.58 o
  -3  11   1       43.20       55.51     12.38 o
  -2  11   1        1.93       10.47     10.59 o
  -1  11   1       68.69       90.00     11.84 o
   0  11   1       37.18       40.27     12.42 o
   1  11   1       43.60       39.78     11.03 o
   2  11   1       58.52       57.15     11.96 o
   3  11   1        2.73        4.28     13.18 o
   4  11   1       98.78      104.59     10.19 o
   5  11   1       80.29       93.09     11.60 o
   6  11   1       11.98        9.60     11.07 o
   7  11   1        3.92        1.99     11.80 o
   8  11   1        0.74       22.47     12.82 o
   9  11   1        1.68        3.13     11.01 o
  -9  12   1        0.01        9.60     13.53 o
  -8  12   1        9.73       20.13     10.66 o
  -7  12   1        5.03       15.85     11.43 o
  -6  12   1        2.95       10.62     11.34 o
  -5  12   1       97.55       99.14     11.92 o
  -4  12   1      311.53      295.35     13.40 o
  -3  12   1        0.05        4.12     10.22 o
  -2  12   1        3.47       16.98     11.22 o
  -1  12   1       38.33       55.16     13.21 o
   0  12   1        0.09        5.28     13.13 o
   1  12   1       28.74       39.29     11.60 o
   2  12   1        6.77       11.82      9.98 o
   3  12   1      100.60       91.70     11.75 o
   4  12   1        5.08       22.96     12.66 o
   5  12   1      125.03      126.58     12.53 o
   6  12   1        9.83       15.96     11.97 o
   7  12   1        9.65       18.42     13.45 o
   8  12   1        2.29       11.87     12.23 o
  -9  13   1       11.74       19.85     14.57 o
  -8  13   1        2.47       12.41     13.49 o
  -7  13   1        0.00       16.19     13.12 o
  -6  13   1        2.23       -8.15     13.01 o
  -5  13   1       32.51       28.77     13.07 o
  -4  13   1        4.24       13.67     11.61 o
  -3  13   1       11.40       19.82     11.53 o
  -2  13   1        2.66        5.68     11.56 o
  -1  13   1       87.78       69.60     11.24 o
   0  13   1       10.47       16.35     12.98 o
   1  13   1       33.49       30.49     11.38 o
   2  13   1        1.69        4.99     10.02 o
   3  13   1       24.45       24.75     11.91 o
   4  13   1       24.82       25.55     11.84 o
   5  13   1       13.08       12.96     13.25 o
   6  13   1       28.93       19.80     11.69 o
   7  13   1        5.66       17.38     11.09 o
   8  13   1        2.41       21.74     14.81 o
  -7  14   1        0.53        8.88     11.12 o
  -6  14   1        9.97       13.69     12.16 o
  -5  14   1        0.70       11.62     13.77 o
  -4  14   1        1.57        4.80     10.64 o
  -3  14   1        2.07        0.09      9.21 o
  -2  14   1        0.01       18.18     15.16 o
  -1  14   1       28.15       44.27     13.34 o
   0  14   1        6.17        7.08     10.35 o
   1  14   1        2.90        7.69     11.62 o
   2  14   1        0.88        2.70      9.29 o
   3  14   1        8.14       21.32     11.69 o
   4  14   1        0.03        8.33     12.98 o
   5  14   1        5.04       19.67     11.19 o
   6  14   1        2.34       17.63     12.68 o
  -6  15   1        2.28       15.68     14.13 o
  -5  15   1        6.73        6.56     12.28 o
  -4  15   1        1.85       -3.12     13.28 o
  -3  15   1       20.75       29.50     12.00 o
  -2  15   1        5.94       21.31     10.91 o
  -1  15   1        8.35        9.13     12.78 o
   0  15   1        2.31        4.37     10.75 o
   1  15   1        0.02       12.15     12.58 o
   2  15   1        1.96       13.91     11.28 o
   3  15   1        0.40        9.12     12.12 o
   4  15   1        0.59        1.78     14.01 o
   5  15   1        3.00       25.49     12.70 o
  -4  16   1       23.67       45.53     14.15 o
  -3  16   1        2.80        1.59     11.38 o
  -2  16   1       35.12       24.02     10.45 o
  -1  16   1        3.04        4.56     11.46 o
   0  16   1       36.17       34.16     11.46 o
   1  16   1        1.04       20.59     11.49 o
   2  16   1       14.90       17.77     13.09 o
   3  16   1        0.71       18.38     14.36 o
 -14   0   2        0.40       -1.73     19.38 o
 -13   0   2       14.91        2.80     17.23 o
 -12   0   2       48.33       47.18     20.82 o
 -11   0   2      165.13      153.12     13.69 o
 -10   0   2      389.79      391.33     17.06 o
  -9   0   2      430.91      406.86     20.37 o
  -8   0   2      399.21      397.87     21.27 o
  -7   0   2     5885.05     5559.45     83.38 o
  -6   0   2     1923.47     1713.36     24.77 o
  -5   0   2       57.30       52.50     15.71 o
  -4   0   2    30151.69    28895.05    207.86 o
  -3   0   2    30448.54    27883.39    631.98 o
  -2   0   2      600.04      706.70     34.49 o
  -1   0   2     5923.33     6267.59     87.31 o
   0   0   2     4281.27     4301.00     63.23 o
   1   0   2     6371.85     6184.48     71.10 o
   2   0   2      564.87      562.86     25.08 o
   3   0   2      201.59      181.36     19.89 o
   4   0   2        5.54       14.73     14.13 o
   5   0   2      490.77      521.99     43.65 o
   6   0   2     1242.66     1260.20     20.38 o
   7   0   2        6.81       -4.10     13.36 o
   8   0   2     1334.27     1298.85     82.07 o
   9   0   2       14.03        8.27     19.06 o
  10   0   2        5.43       17.87     30.14 o
  11   0   2        5.31       17.44     24.32 o
  12   0   2        0.88       -0.35     15.19 o
 -14   1   2        1.93        9.17     11.17 o
 -13   1   2        8.14       15.07     11.45 o
 -12   1   2       13.36       18.23     11.55 o
 -11   1   2       13.29       28.42     10.37 o
 -10   1   2       36.00       61.06     13.06 o
  -9   1   2      311.69      322.33     11.91 o
  -8   1   2      265.23      241.60     14.49 o
  -7   1   2      644.11      617.05     15.59 o
  -6   1   2      565.57      636.13     16.39 o
  -5   1   2    13124.22    12985.54     87.99 o
  -4   1   2     2493.18     2377.54     47.81 o
  -3   1   2     9444.84     9001.50    128.69 o
  -2   1   2      935.16      909.13     23.04 o
  -1   1   2      330.23      348.95     22.43 o
   0   1   2     2433.66     2423.04     46.67 o
   1   1   2     4074.45     4083.69     33.79 o
   2   1   2       32.10       34.83     12.51 o
   3   1   2     1483.51     1469.06     17.38 o
   4   1   2      128.83      131.21     11.17 o
   5   1   2      276.33      285.30     10.69 o
   6   1   2       19.14       16.04      9.20 o
   7   1   2      202.98      223.92     10.84 o
   8   1   2        5.38        7.59     12.44 o
   9   1   2       23.53       56.11     11.93 o
  10   1   2       34.70       36.16     10.27 o
  11   1   2        0.73       -7.49     15.33 o
  12   1   2        1.16       -9.78     11.22 o
 -14   2   2        0.04        9.96     13.44 o
 -13   2   2        1.77        9.77     11.79 o
 -12   2   2        0.86       13.16     12.62 o
 -11   2   2        0.00       12.34     10.25 o
 -10   2   2      139.53      144.19     10.57 o
  -9   2   2        7.55        2.74     11.46 o
  -8   2   2      458.42      438.69     14.64 o
  -7   2   2        0.23        5.64     10.69 o
  -6   2   2     4592.75     4803.16     64.13 o
  -5   2   2     2201.14     2153.42     36.05 o
  -4   2   2     1979.66     1939.32     26.74 o
  -3   2   2      100.06      105.30     18.54 o
  -2   2   2       61.90       29.58     21.47 o
  -1   2   2     5795.63     5020.59     36.26 o
   0   2   2    13709.41    12779.86     73.93 o
   1   2   2     2531.46     2529.24     39.82 o
   2   2   2      774.30      716.89     16.37 o
   3   2   2     1099.24     1079.65     16.36 o
   4   2   2     1663.23     1653.74     29.58 o
   5   2   2      192.60      209.43     10.82 o
   6   2   2        2.22       -3.49      9.81 o
   7   2   2       37.40       40.16      9.71 o
   8   2   2      230.01      226.79     11.21 o
   9   2   2        0.00       -0.34      9.51 o
  10   2   2       92.01      115.83     10.76 o
  11   2   2        0.00        6.38     10.29 o
  12   2   2       14.78       30.49     16.50 o
 -14   3   2       34.43       27.58     11.61 o
 -13   3   2       37.94       29.60     15.78 o
 -12   3   2        4.54       -6.29     10.12 o
 -11   3   2      167.26      178.61     17.54 o
 -10   3   2      178.51      187.28     11.11 o
  -9   3   2       41.82       39.30     11.12 o
  -8   3   2       27.50       33.68      9.68 o
  -7   3   2      283.50      295.28     12.17 o
  -6   3   2      299.99      299.34     12.34 o
  -5   3   2     1505.49     1624.20     22.67 o
  -4   3   2     1706.34     1583.08     31.46 o
  -3   3   2      279.74      303.06     17.95 o
  -2   3   2      569.66      483.93     21.51 o
  -1   3   2     1898.47     1770.13     25.57 o
   0   3   2     4958.97     4728.25     72.18 o
   1   3   2     2800.69     2763.49     34.98 o
   2   3   2      301.36      316.53     15.14 o
   3   3   2     1130.00     1164.93     22.67 o
   4   3   2        4.27        2.58     11.50 o
   5   3   2        0.06        8.74      9.05 o
   6   3   2      188.91      198.29     11.20 o
   7   3   2       12.78        3.18     10.21 o
   8   3   2       44.08       58.49     11.33 o
   9   3   2       97.63       86.63     10.47 o
  10   3   2       14.29       18.03     11.02 o
  11   3   2       13.78       16.25     10.84 o
  12   3   2        4.19       -0.63     13.47 o
 -14   4   2        4.83        4.06     13.76 o
 -13   4   2       10.64       24.41     13.60 o
 -12   4   2       21.41       15.65     11.27 o
 -11   4   2        4.75       13.82     11.12 o
 -10   4   2      207.74      216.46     11.72 o
  -9   4   2      101.99      119.05     11.62 o
  -8   4   2       13.98       18.46     11.55 o
  -7   4   2       22.27       19.05     11.30 o
  -6   4   2      114.58       91.46     12.52 o
  -5   4   2       16.39       10.49     10.71 o
  -4   4   2     1404.60     1407.74     22.73 o
  -3   4   2      101.72       86.23     16.09 o
  -2   4   2      153.76      125.68     16.97 o
  -1   4   2      463.22      503.57     21.14 o
   0   4   2      869.84      833.16     18.16 o
   1   4   2      472.48      455.29     14.91 o
   2   4   2      202.07      202.93     14.95 o
   3   4   2       68.43       65.89     12.60 o
   4   4   2       67.98       76.47     13.31 o
   5   4   2      397.98      407.92     13.86 o
   6   4   2       80.54      100.39     12.74 o
   7   4   2       13.20       26.63     10.23 o
   8   4   2        0.26       16.64     10.87 o
   9   4   2       12.01       34.06      9.66 o
  10   4   2       37.92       41.24     12.19 o
  11   4   2       46.03       47.40     10.64 o
  12   4   2        1.33       11.55     11.79 o
 -13   5   2       18.59       38.19     12.27 o
 -12   5   2       31.39       45.84     12.35 o
 -11   5   2        0.08        3.89      9.60 o
 -10   5   2      167.30      153.64     11.49 o
  -9   5   2        1.74       11.34     12.49 o
  -8   5   2       23.36       28.78     10.10 o
  -7   5   2       39.75       45.14     10.54 o
  -6   5   2      313.14      306.57     13.76 o
  -5   5   2     3042.73     3215.15     31.14 o
  -4   5   2      610.69      547.94     15.86 o
  -3   5   2        5.10        8.68     14.77 o
  -2   5   2        8.61        8.31     13.35 o
  -1   5   2     1828.42     1787.08     26.62 o
   0   5   2       58.89       64.54     13.62 o
   1   5   2       14.95       -1.20     11.46 o
   2   5   2       43.37       35.50     10.79 o
   3   5   2      692.94      732.71     14.64 o
   4   5   2     2615.68     2631.36     28.59 o
   5   5   2        4.08        7.82     12.74 o
   6   5   2        8.89       12.88     10.06 o
   7   5   2      244.73      250.85     13.43 o
   8   5   2       97.52      100.08     11.01 o
   9   5   2        2.23       -6.92      9.83 o
  10   5   2        8.71        4.89     10.19 o
  11   5   2       26.10       25.48      9.88 o
 -13   6   2       13.80        5.70     12.62 o
 -12   6   2        9.90       14.15      9.86 o
 -11   6   2        0.09        2.26     11.08 o
 -10   6   2        9.78       17.73      9.93 o
  -9   6   2        1.95       17.22     11.38 o
  -8   6   2      129.91      124.94     10.71 o
  -7   6   2        9.88        7.56     10.36 o
  -6   6   2       47.34       58.98     12.71 o
  -5   6   2      286.86      290.05     14.32 o
  -4   6   2      372.71      398.57     14.72 o
  -3   6   2      131.46      143.51     13.21 o
  -2   6   2      313.27      335.29     16.40 o
  -1   6   2        0.82       -3.39     14.33 o
   0   6   2     1535.68     1650.49     18.88 o
   1   6   2        1.39        6.80     16.02 o
   2   6   2      492.94      497.38     13.80 o
   3   6   2      844.04      833.39     15.59 o
   4   6   2      206.31      236.87     15.97 o
   5   6   2       97.96      110.68     13.40 o
   6   6   2      104.08      112.32     11.33 o
   7   6   2      127.45      148.44     10.85 o
   8   6   2        0.00        3.62      8.82 o
   9   6   2        3.32       10.93      8.73 o
  10   6   2        0.18       10.08      9.81 o
  11   6   2        4.96       20.80     12.86 o
 -13   7   2       15.45       14.07     11.06 o
 -12   7   2       13.08       17.59     11.62 o
 -11   7   2       33.89       28.43      9.64 o
 -10   7   2       29.74       30.22     11.09 o
  -9   7   2       97.89       94.33     10.06 o
  -8   7   2       87.97       76.74     13.32 o
  -7   7   2      410.09      378.12     70.14 o
  -6   7   2      436.89      452.74     14.90 o
  -5   7   2       90.95       92.66     11.86 o
  -4   7   2        6.47       10.24     12.15 o
  -3   7   2       30.77       18.67     13.44 o
  -2   7   2        7.06       -2.51     14.02 o
  -1   7   2      215.05      241.74     14.06 o
   0   7   2      982.01      971.03     16.01 o
   1   7   2      167.40      202.91     11.71 o
   2   7   2      334.17      355.72     12.64 o
   3   7   2       54.56       62.53     12.37 o
   4   7   2       87.64      106.29     12.76 o
   5   7   2       79.47       87.42     10.52 o
   6   7   2      884.75      863.81     20.52 o
   7   7   2      136.99      111.72     16.06 o
   8   7   2        7.59       25.29     11.41 o
   9   7   2       16.00        8.89     10.39 o
  10   7   2        8.99        9.42     11.58 o
  11   7   2        0.04       15.79     11.35 o
 -12   8   2       17.05       20.86     13.24 o
 -11   8   2       11.27       11.13     11.48 o
 -10   8   2       23.60       23.91     11.13 o
  -9   8   2       59.83       34.97     10.47 o
  -8   8   2       28.37       16.01     11.18 o
  -7   8   2      445.29      436.00     12.95 o
  -6   8   2      816.92      822.14     15.70 o
  -5   8   2        1.53        9.91     10.74 o
  -4   8   2       11.84       20.86     13.41 o
  -3   8   2       84.78       95.17     14.33 o
  -2   8   2       30.94       42.24     13.16 o
  -1   8   2       28.43       28.23     12.63 o
   0   8   2      165.28      182.99     11.51 o
   1   8   2        0.07       16.58     11.62 o
   2   8   2      167.46      180.32     13.42 o
   3   8   2      259.53      252.98     13.60 o
   4   8   2       83.45       91.55     13.05 o
   5   8   2      105.97       93.13     11.77 o
   6   8   2       38.28       48.47     11.43 o
   7   8   2       26.96       27.62     11.02 o
   8   8   2       57.11       44.83     13.30 o
   9   8   2       29.23       40.59     16.19 o
  10   8   2        3.63       10.63     10.18 o
 -12   9   2       20.62       18.97     15.96 o
 -11   9   2       12.08       15.56     13.24 o
 -10   9   2       86.08       91.11     11.52 o
  -9   9   2       89.11       85.48     13.19 o
  -8   9   2       24.40       44.04     10.95 o
  -7   9   2        1.24       36.04     12.29 o
  -6   9   2     1412.01     1438.38     22.11 o
  -5   9   2       54.81       63.10     10.02 o
  -4   9   2       11.74       21.30     11.19 o
  -3   9   2       14.09       28.01     12.37 o
  -2   9   2        9.31       18.29     12.56 o
  -1   9   2      155.92      156.00     13.11 o
   0   9   2      164.69      186.05     12.74 o
   1   9   2       61.41       68.65     11.12 o
   2   9   2      136.31      144.21     13.61 o
   3   9   2      130.57      135.09     11.36 o
   4   9   2        0.37       12.65     11.41 o
   5   9   2      313.07      325.31     14.61 o
   6   9   2       19.64       25.78     11.32 o
   7   9   2        5.53        2.12     10.32 o
   8   9   2       17.92       16.53     11.75 o
   9   9   2       10.80       14.73     12.01 o
  10   9   2        0.92        2.12     12.09 o
 -11  10   2        1.90        2.42     13.59 o
 -10  10   2        4.66       19.45     14.86 o
  -9  10   2        4.92       -2.74     12.64 o
  -8  10   2       70.60       80.35     13.22 o
  -7  10   2       38.22       43.66     11.06 o
  -6  10   2      942.28      965.56     17.83 o
  -5  10   2      607.02      622.79     14.12 o
  -4  10   2      529.38      486.42     15.95 o
  -3  10   2      153.48      128.43     23.75 o
  -2  10   2       59.28       59.46     14.13 o
  -1  10   2      230.58      233.96     12.86 o
   0  10   2       24.36       23.52     10.55 o
   1  10   2      219.80      217.70     10.99 o
   2  10   2        0.40       12.99     12.67 o
   3  10   2        0.02        7.74     11.18 o
   4  10   2       71.48       79.47     12.07 o
   5  10   2       64.19       57.28     12.77 o
   6  10   2       19.31       19.88     10.16 o
   7  10   2        2.06       13.77     11.54 o
   8  10   2        1.10        4.82     12.38 o
   9  10   2        1.51       -3.06     12.10 o
 -11  11   2        5.24       17.92     12.40 o
 -10  11   2        5.17        1.97     13.42 o
  -9  11   2       36.54       17.90     11.98 o
  -8  11   2        0.01        7.65     12.10 o
  -7  11   2       23.51       22.86     14.04 o
  -6  11   2        4.33       17.43     13.08 o
  -5  11   2      345.79      358.66     12.23 o
  -4  11   2      687.69      713.09     16.72 o
  -3  11   2      484.90      447.46     76.70 o
  -2  11   2      124.58      125.94     13.60 o
  -1  11   2       69.61       71.03     11.70 o
   0  11   2      182.70      193.02     11.87 o
   1  11   2        8.25       13.51     12.01 o
   2  11   2       60.16       52.55     12.74 o
   3  11   2      399.20      415.40     14.52 o
   4  11   2       12.46       21.83     10.25 o
   5  11   2        0.26        3.55     11.81 o
   6  11   2        0.01        4.26     12.21 o
   7  11   2        5.46       14.76     10.89 o
   8  11   2        5.44       10.70     10.22 o
   9  11   2        0.04       23.56     12.56 o
 -10  12   2        0.06       11.22     13.47 o
  -9  12   2        0.98       -1.00     11.95 o
  -8  12   2        2.29        4.92     11.32 o
  -7  12   2        4.36       15.87     13.58 o
  -6  12   2        0.79        7.76     11.76 o
  -5  12   2        0.15       24.30     11.55 o
  -4  12   2       57.96       66.25     11.58 o
  -3  12   2      105.14      113.00     13.28 o
  -2  12   2       61.54       56.17     12.84 o
  -1  12   2       92.15       95.20     11.82 o
   0  12   2        0.17        8.91     10.06 o
   1  12   2       49.94       42.44     12.75 o
   2  12   2       38.34       35.74     11.50 o
   3  12   2      212.91      198.13     12.51 o
   4  12   2        0.52      -12.00     12.63 o
   5  12   2       11.14       16.10     10.85 o
   6  12   2        2.16        1.68     11.76 o
   7  12   2        0.12        9.76     13.40 o
   8  12   2        0.02        9.05     14.14 o
  -9  13   2       10.05       15.14     12.77 o
  -8  13   2        1.61       11.51     12.08 o
  -7  13   2       16.68       14.78     11.07 o
  -6  13   2        1.80        7.62     10.66 o
  -5  13   2       64.71       61.70     10.93 o
  -4  13   2       13.98       20.13     10.73 o
  -3  13   2        5.06       18.11     10.65 o
  -2  13   2       33.33       39.04     12.75 o
  -1  13   2        2.64        4.85     12.97 o
   0  13   2        0.27       11.04     11.17 o
   1  13   2       14.72        6.89     12.48 o
   2  13   2       13.81       19.03     12.83 o
   3  13   2       74.26       88.54     13.56 o
   4  13   2      140.68      136.32     12.87 o
   5  13   2        2.02        9.24     13.59 o
   6  13   2       19.08       12.02     13.77 o
   7  13   2        0.00        4.94     12.38 o
  -8  14   2        1.72       17.99     14.24 o
  -7  14   2       13.63       19.30     11.51 o
  -6  14   2        0.03       -5.51     12.63 o
  -5  14   2        7.76        7.89     10.74 o
  -4  14   2        6.26       13.86     10.37 o
  -3  14   2        5.32        4.24     11.69 o
  -2  14   2        0.18        4.32     11.62 o
  -1  14   2        0.00       11.13     10.53 o
   0  14   2        2.79       17.47     10.69 o
   1  14   2        1.33        7.34     12.73 o
   2  14   2        8.26       12.46     13.24 o
   3  14   2        3.64       14.60     13.57 o
   4  14   2        9.08       21.06     13.44 o
   5  14   2       44.54       38.96     12.81 o
   6  14   2       10.55       17.83     12.72 o
  -6  15   2        0.22        2.88     12.47 o
  -5  15   2        4.68       18.60     15.04 o
  -4  15   2       11.09       15.94     11.75 o
  -3  15   2        2.72        4.92     10.62 o
  -2  15   2        2.88       -0.85     14.95 o
  -1  15   2        0.76        8.74     11.68 o
   0  15   2        0.81       11.40     11.91 o
   1  15   2        2.64        5.92     12.55 o
   2  15   2        0.53        5.67     11.43 o
   3  15   2        1.32       12.09     12.38 o
   4  15   2        3.62        3.37     14.73 o
  -4  16   2        0.74       12.32     12.89 o
  -3  16   2        1.32       -0.48     12.52 o
  -2  16   2        1.26       11.43     11.08 o
  -1  16   2        1.67        8.05     11.36 o
   0  16   2        1.14        2.55     11.52 o
   1  16   2        6.56       15.30     12.54 o
   2  16   2        3.54        5.04     14.43 o
 -14   1   3        5.44        7.75     11.95 o
 -13   1   3        3.77        6.15     11.32 o
 -12   1   3       17.73       21.63     10.41 o
 -11   1   3       74.93       59.15     11.78 o
 -10   1   3     1056.84     1021.18     23.54 o
  -9   1   3      207.09      210.17     12.15 o
  -8   1   3      177.54      162.33     12.07 o
  -7   1   3        0.50        6.61     12.24 o
  -6   1   3      340.91      361.46     13.50 o
  -5   1   3        2.40       -0.30     15.62 o
  -4   1   3     1942.61     1862.71     31.94 o
  -3   1   3     1044.27      890.88     21.40 o
  -2   1   3    12403.15    12366.43     69.36 o
  -1   1   3        1.31       13.05     15.12 o
   0   1   3    20832.15    20591.43    177.08 o
   1   1   3       82.24       71.90     15.78 o
   2   1   3       12.54        9.60     12.24 o
   3   1   3        0.75        5.96      9.72 o
   4   1   3      111.91      141.03     10.59 o
   5   1   3        0.40       21.05     10.49 o
   6   1   3      840.32      864.29     20.00 o
   7   1   3      336.34      311.12     10.68 o
   8   1   3      117.10      129.33     14.08 o
   9   1   3       16.70        3.44     10.83 o
  10   1   3        0.33        7.12     11.26 o
  11   1   3       18.29        7.63     12.20 o
  12   1   3        2.87        6.17     16.71 o
 -14   2   3       11.38       12.14     12.06 o
 -13   2   3        7.25        5.69     10.60 o
 -12   2   3      230.86      216.30     13.60 o
 -11   2   3      150.74      156.75     13.45 o
 -10   2   3     1625.22     1666.14     31.75 o
  -9   2   3      232.51      233.22     12.64 o
  -8   2   3        0.37       12.74     11.91 o
  -7   2   3      991.18      977.10     20.05 o
  -6   2   3       13.57        6.66     11.80 o
  -5   2   3      142.92      154.96     15.22 o
  -4   2   3      286.24      323.85     17.02 o
  -3   2   3      913.06      840.76     21.36 o
  -2   2   3     2195.93     2056.35     53.13 o
  -1   2   3    31582.33    30372.92    276.93 o
   0   2   3    12125.25    11729.63    125.98 o
   1   2   3     1783.68     1698.35     24.68 o
   2   2   3      150.75      165.88     13.18 o
   3   2   3       11.15       19.22      9.44 o
   4   2   3       94.03       99.61      9.34 o
   5   2   3      568.76      543.12     12.68 o
   6   2   3        3.79        9.32     10.79 o
   7   2   3        2.44       -0.37     10.67 o
   8   2   3      187.90      179.96     11.37 o
   9   2   3       27.77       36.89      9.87 o
  10   2   3        0.57       18.27     10.84 o
  11   2   3       12.68       26.36     13.11 o
 -14   3   3        2.02       17.98     12.41 o
 -13   3   3        0.90        0.59     12.56 o
 -12   3   3      128.85      136.05     13.81 o
 -11   3   3      424.48      386.27     13.74 o
 -10   3   3      789.61      811.03     21.55 o
  -9   3   3       31.69       27.20     11.77 o
  -8   3   3       13.51       29.06     10.98 o
  -7   3   3       51.90       60.66     11.52 o
  -6   3   3     1225.06     1258.73     28.56 o
  -5   3   3     2289.97     2372.87     35.90 o
  -4   3   3      621.70      590.92     18.38 o
  -3   3   3     5754.10     5456.10     78.38 o
  -2   3   3     1079.55      977.56     23.91 o
  -1   3   3     4253.93     4337.44     31.94 o
   0   3   3     1983.81     1901.57     29.62 o
   1   3   3        4.03       15.61     17.70 o
   2   3   3       70.21       89.81     11.59 o
   3   3   3     1452.68     1469.35     28.42 o
   4   3   3      106.53      127.33     11.80 o
   5   3   3      533.67      576.88     12.13 o
   6   3   3       28.64       35.86     11.10 o
   7   3   3      102.40       82.31     10.67 o
   8   3   3       62.64       60.10     11.12 o
   9   3   3       15.65       34.98     12.17 o
  10   3   3        0.43        2.69     10.10 o
  11   3   3        1.56        1.23     11.85 o
 -14   4   3        1.07       14.55     13.91 o
 -13   4   3        0.93       -0.83      9.76 o
 -12   4   3       63.77       79.44     11.78 o
 -11   4   3       10.94       17.73     10.15 o
 -10   4   3      123.63      121.27     10.07 o
  -9   4   3       96.31      108.79     11.80 o
  -8   4   3       23.13       37.45     11.14 o
  -7   4   3       23.24       34.67     11.35 o
  -6   4   3       50.36       73.78     11.54 o
  -5   4   3      224.47      241.18     12.50 o
  -4   4   3      472.30      515.32     41.07 o
  -3   4   3       23.02       17.42     15.50 o
  -2   4   3     1032.59      981.36     18.75 o
  -1   4   3      468.22      414.39     16.04 o
   0   4   3      600.53      606.58     16.89 o
   1   4   3     1932.22     1929.21     21.34 o
   2   4   3        5.84       -6.04     10.76 o
   3   4   3      312.87      319.52     13.37 o
   4   4   3        5.42       -1.48     11.25 o
   5   4   3       35.06       41.12      9.50 o
   6   4   3       43.77       43.85      9.31 o
   7   4   3       21.94       34.50      9.95 o
   8   4   3      141.78      148.55     11.32 o
   9   4   3       60.24       75.91     10.37 o
  10   4   3       10.95        9.14      9.38 o
  11   4   3        0.50        9.09     11.81 o
 -14   5   3        9.99        7.67     12.91 o
 -13   5   3        0.47       20.42     13.06 o
 -12   5   3       91.93       78.91     10.84 o
 -11   5   3      286.04      259.39     10.70 o
 -10   5   3       21.68       35.96     12.45 o
  -9   5   3        0.67       26.63     16.16 o
  -8   5   3      112.09      143.05     13.46 o
  -7   5   3      322.37      357.89     12.02 o
  -6   5   3        8.67        6.95     11.96 o
  -5   5   3      100.38       92.98     14.78 o
  -4   5   3       14.99       32.21     14.70 o
  -3   5   3      405.92      351.50     16.46 o
  -2   5   3      479.38      421.40     15.79 o
  -1   5   3      124.55      137.09     12.38 o
   0   5   3       19.09       12.74     11.47 o
   1   5   3     1200.81     1277.49     16.55 o
   2   5   3        8.36       17.59     10.20 o
   3   5   3      198.43      191.38     14.10 o
   4   5   3        2.18        2.07     10.74 o
   5   5   3       11.40       21.15      9.12 o
   6   5   3       62.56       57.81     11.60 o
   7   5   3       37.17       38.77      9.11 o
   8   5   3        0.04        0.56     11.06 o
   9   5   3        0.82       16.23      8.42 o
  10   5   3       72.93       79.35     11.79 o
  11   5   3        0.01        3.29     11.72 o
 -14   6   3        0.07        0.94     11.30 o
 -13   6   3        9.64       15.55     12.20 o
 -12   6   3        6.65       10.26     11.37 o
 -11   6   3       43.71       32.60     10.89 o
 -10   6   3       95.08       97.62     11.05 o
  -9   6   3       10.53       10.69     12.57 o
  -8   6   3       37.87       42.84     10.36 o
  -7   6   3      127.11      128.43     13.33 o
  -6   6   3      316.20      278.55     53.97 o
  -5   6   3      334.71      354.21     15.23 o
  -4   6   3       70.42      119.10     13.41 o
  -3   6   3       76.37       97.28     12.69 o
  -2   6   3        6.51       10.16     15.07 o
  -1   6   3     1555.25     1476.33     25.77 o
   0   6   3      472.28      528.29     17.01 o
   1   6   3       46.69       77.26     12.21 o
   2   6   3       35.30       22.56     11.73 o
   3   6   3      199.75      218.73     12.07 o
   4   6   3      240.85      245.98     14.06 o
   5   6   3       20.20       20.83      8.94 o
   6   6   3       18.76       22.69     11.24 o
   7   6   3       13.32       32.62      9.27 o
   8   6   3      139.50      126.86     10.46 o
   9   6   3        6.29        4.22     10.32 o
  10   6   3       55.45       53.24     11.20 o
  11   6   3       10.10       11.73     11.47 o
 -13   7   3        0.71        7.63     13.28 o
 -12   7   3        2.95       21.84     11.87 o
 -11   7   3        5.29       22.38     10.95 o
 -10   7   3       14.98       29.63     12.40 o
  -9   7   3       55.49       66.30     12.55 o
  -8   7   3        7.93       18.66     12.21 o
  -7   7   3        2.42        7.16     13.39 o
  -6   7   3       43.03       48.68     11.28 o
  -5   7   3      163.77      197.08     13.50 o
  -4   7   3        3.28       10.02     14.62 o
  -3   7   3       21.42       32.85     13.72 o
  -2   7   3      756.94      797.68     18.54 o
  -1   7   3      707.27      691.54     13.97 o
   0   7   3       53.93       65.17     10.81 o
   1   7   3      348.30      324.10     14.34 o
   2   7   3       26.55       19.67     10.68 o
   3   7   3       36.27       43.65     10.30 o
   4   7   3       13.82       27.88     11.85 o
   5   7   3      515.80      492.72     14.29 o
   6   7   3        0.84       16.88     10.04 o
   7   7   3      235.63      248.25     11.26 o
   8   7   3        7.83        7.81      9.24 o
   9   7   3       19.99       35.38     11.57 o
  10   7   3        0.14        3.34     10.91 o
 -13   8   3        0.81       19.15     12.58 o
 -12   8   3        5.53        8.60     11.56 o
 -11   8   3        3.11       15.25     12.79 o
 -10   8   3        9.20       22.29     12.76 o
  -9   8   3        5.42       24.60     13.80 o
  -8   8   3        0.00        1.85     13.21 o
  -7   8   3        0.87       27.97     12.63 o
  -6   8   3        6.75       24.56     10.02 o
  -5   8   3       70.12       90.10     12.27 o
  -4   8   3        0.49        6.46     12.55 o
  -3   8   3      190.11      189.57     15.55 o
  -2   8   3      170.92      190.33     13.54 o
  -1   8   3      225.05      237.53     12.31 o
   0   8   3      347.12      333.20     13.12 o
   1   8   3      359.28      346.42     46.12 o
   2   8   3        3.32       10.08     12.25 o
   3   8   3     1228.38     1150.42     23.84 o
   4   8   3      141.48      132.07     11.80 o
   5   8   3       83.21       69.35     11.60 o
   6   8   3       53.19       57.47     10.09 o
   7   8   3        0.50        6.42     10.48 o
   8   8   3        0.03       12.02     12.73 o
   9   8   3        4.53        9.11     10.71 o
  10   8   3        0.21        1.16     14.10 o
 -12   9   3        4.85       24.22     15.16 o
 -11   9   3        6.69        8.12     12.52 o
 -10   9   3      104.98      102.30     12.59 o
  -9   9   3       92.49       94.71     10.63 o
  -8   9   3       28.42       20.70     11.17 o
  -7   9   3       11.34       22.31     12.80 o
  -6   9   3       98.07       79.23     11.30 o
  -5   9   3       76.67       85.36     11.82 o
  -4   9   3       34.12       37.31     13.86 o
  -3   9   3      125.92      135.09     14.55 o
  -2   9   3       37.65       53.55     14.62 o
  -1   9   3      151.92      158.47     11.02 o
   0   9   3      316.50      320.27     12.22 o
   1   9   3        4.23        6.37     12.01 o
   2   9   3      115.90      117.80     11.91 o
   3   9   3      276.27      274.69     12.74 o
   4   9   3        0.01        9.17     11.50 o
   5   9   3       31.45       23.91     10.31 o
   6   9   3        2.93       15.61     12.53 o
   7   9   3        0.29        2.38     11.89 o
   8   9   3       21.10       21.63     12.98 o
   9   9   3        0.90        1.47      9.99 o
 -12  10   3       15.53       20.79     12.31 o
 -11  10   3        0.00        3.55     12.06 o
 -10  10   3       10.86       14.58     13.22 o
  -9  10   3       54.22       52.54     11.60 o
  -8  10   3        0.07       -0.45     10.29 o
  -7  10   3       13.81       15.03     11.45 o
  -6  10   3       40.68       29.37     11.54 o
  -5  10   3        0.06       -0.88     11.94 o
  -4  10   3      165.41      191.00     13.72 o
  -3  10   3      324.69      294.07     14.99 o
  -2  10   3      197.42      210.20     13.13 o
  -1  10   3      282.69      277.12     11.58 o
   0  10   3       45.80       34.39      9.48 o
   1  10   3      180.05      184.23     16.38 o
   2  10   3      109.37      116.12     13.50 o
   3  10   3       43.57       35.68     12.15 o
   4  10   3        9.84       17.33     12.83 o
   5  10   3       43.30       55.01     11.45 o
   6  10   3       14.83       19.56     11.36 o
   7  10   3        0.96       10.39     13.99 o
   8  10   3        9.19        6.14     11.14 o
   9  10   3        0.34        2.34     11.13 o
 -11  11   3       17.81       -9.82     13.46 o
 -10  11   3        0.69       16.87     13.28 o
  -9  11   3        0.55       15.54     12.07 o
  -8  11   3       40.92       31.20     11.49 o
  -7  11   3       48.78       34.83     11.70 o
  -6  11   3       27.87       39.19     11.80 o
  -5  11   3      403.49      385.21     14.90 o
  -4  11   3        1.85        1.21     11.21 o
  -3  11   3        6.10       -5.15     15.35 o
  -2  11   3       73.70       64.13     10.80 o
  -1  11   3       12.43       28.32     11.45 o
   0  11   3      165.04      177.93     10.05 o
   1  11   3      142.90      106.05     27.93 o
   2  11   3      309.68      281.41     12.67 o
   3  11   3      225.28      208.35     11.74 o
   4  11   3       36.25       49.56     13.09 o
   5  11   3       34.50       48.35     12.97 o
   6  11   3        2.42       -4.62     11.30 o
   7  11   3        1.85       18.37     12.97 o
   8  11   3        0.50        0.44     11.20 o
 -10  12   3        0.65       12.51     14.33 o
  -9  12   3        3.24        6.70     12.14 o
  -8  12   3       23.84       37.73     12.99 o
  -7  12   3        4.96        8.84     10.70 o
  -6  12   3       32.90       45.58     12.08 o
  -5  12   3       98.45       90.05     10.71 o
  -4  12   3        0.17        5.76     12.09 o
  -3  12   3       38.22       38.42     13.49 o
  -2  12   3        9.77       15.74     13.12 o
  -1  12   3       47.51       67.86     11.35 o
   0  12   3       71.18       62.79     10.48 o
   1  12   3        2.50       20.36     12.62 o
   2  12   3        8.87       17.71     11.37 o
   3  12   3        0.00        5.55     12.93 o
   4  12   3       13.72       11.20     11.70 o
   5  12   3       20.71       17.86     11.77 o
   6  12   3       23.10       16.89     10.20 o
   7  12   3        0.27       -6.94     10.35 o
  -9  13   3        3.81        9.88     12.02 o
  -8  13   3        0.59       22.77     12.80 o
  -7  13   3       16.61       18.43     11.70 o
  -6  13   3        0.05       -5.21     11.56 o
  -5  13   3       30.48       42.33     10.11 o
  -4  13   3        0.91       -2.54     12.69 o
  -3  13   3        7.91       -3.39      9.90 o
  -2  13   3      124.91      138.70     10.85 o
  -1  13   3        8.05       20.41     11.86 o
   0  13   3       40.66       35.02     10.70 o
   1  13   3        5.92       19.82     12.73 o
   2  13   3        1.60        6.36     11.53 o
   3  13   3        0.37        1.50      9.76 o
   4  13   3       37.07       27.48     13.81 o
   5  13   3        6.50       16.93     13.97 o
   6  13   3        2.12       10.33     11.45 o
  -8  14   3       11.94       11.70     14.66 o
  -7  14   3        4.29        9.95     14.97 o
  -6  14   3        0.01       18.23     14.73 o
  -5  14   3       25.43       31.86     12.91 o
  -4  14   3       16.22       17.90     14.62 o
  -3  14   3        1.27       -2.84     11.38 o
  -2  14   3        5.32       12.57     10.91 o
  -1  14   3        0.39       -4.33     10.72 o
   0  14   3       74.10       68.49     11.09 o
   1  14   3        1.23       19.74     12.93 o
   2  14   3        0.81        5.40     13.43 o
   3  14   3        0.01       11.65     13.92 o
   4  14   3       19.37       24.59     13.78 o
   5  14   3       15.43        8.58     14.35 o
  -7  15   3        2.38       -1.40     15.95 o
  -6  15   3        3.80        9.34     12.95 o
  -5  15   3        6.01       21.90     11.69 o
  -4  15   3        0.18        5.92     10.61 o
  -3  15   3        9.71       23.33     12.26 o
  -2  15   3        1.25       -2.79     11.47 o
  -1  15   3        2.51        3.26      9.98 o
   0  15   3       16.53       32.83     16.04 o
   1  15   3        0.68       15.58     13.52 o
   2  15   3        0.05        1.48     13.71 o
   3  15   3       34.71       38.35     12.81 o
   4  15   3        1.04        7.04     13.18 o
  -4  16   3       11.05       21.50     11.12 o
  -3  16   3        1.69        7.95     12.54 o
  -2  16   3        3.60       13.23     14.23 o
  -1  16   3        0.00        6.44     11.26 o
   0  16   3        1.31       20.89     16.84 o
   1  16   3        1.87       13.90     14.83 o
   2  16   3       10.61       19.76     14.72 o
 -15   0   4       16.31       30.54     15.11 o
 -14   0   4       27.44       31.05     19.23 o
 -13   0   4       21.25       21.14     23.95 o
 -12   0   4       51.52       75.61     17.70 o
 -11   0   4      853.06      797.75     19.84 o
 -10   0   4      788.57      801.82     21.85 o
  -9   0   4      126.19      127.42     20.22 o
  -8   0   4      915.51      845.84     26.71 o
  -7   0   4     1581.41     1490.83     35.48 o
  -6   0   4       26.66       42.73     17.11 o
  -5   0   4     1896.48     1880.90     69.35 o
  -4   0   4     1033.37      942.17     27.29 o
  -3   0   4      415.87      409.11     31.28 o
  -2   0   4     4150.19     4048.77     53.92 o
  -1   0   4    77224.51    73142.20   1487.34 o
   0   0   4       41.69       63.68     18.58 o
   1   0   4     1907.98     1914.26     59.99 o
   2   0   4      212.13      219.94     15.72 o
   3   0   4       99.18       91.19     13.67 o
   4   0   4      627.03      649.64     28.80 o
   5   0   4       98.53      137.25     21.34 o
   6   0   4      126.20      134.26     17.62 o
   7   0   4      197.45      174.79     14.78 o
   8   0   4       57.92       48.86     13.69 o
   9   0   4       16.12       20.67     17.57 o
  10   0   4        2.99       -6.83     18.40 o
  11   0   4       58.29       34.64     13.80 o
 -15   1   4        3.08       10.10     14.00 o
 -14   1   4       10.32        6.30     11.67 o
 -13   1   4       17.56        9.01     12.41 o
 -12   1   4        1.52        4.35     10.02 o
 -11   1   4      816.00      805.68     17.84 o
 -10   1   4      262.90      246.29     13.73 o
  -9   1   4     1078.40     1042.45     24.23 o
  -8   1   4      461.69      448.06     12.41 o
  -7   1   4      259.11      273.31     15.07 o
  -6   1   4      407.15      404.70     14.42 o
  -5   1   4       24.40       38.29     12.31 o
  -4   1   4      182.26      188.04     18.88 o
  -3   1   4      117.70      107.60     18.10 o
  -2   1   4     2779.14     2607.35     56.57 o
  -1   1   4       17.62       24.18     17.42 o
   0   1   4    12908.02    12743.61     72.70 o
   1   1   4      623.34      589.85     14.92 o
   2   1   4        5.05       19.80     10.97 o
   3   1   4        6.24       12.52      9.81 o
   4   1   4      226.07      227.12     10.76 o
   5   1   4       35.87       43.02      8.89 o
   6   1   4      254.65      258.48     11.57 o
   7   1   4       12.61       16.19      9.11 o
   8   1   4       64.61       64.65     11.87 o
   9   1   4        1.20       13.21     10.16 o
  10   1   4        2.97       13.05     10.05 o
  11   1   4        6.41        5.45     10.70 o
 -15   2   4       16.37        5.53     12.44 o
 -14   2   4        2.01        2.31     10.88 o
 -13   2   4        5.32       19.69     12.75 o
 -12   2   4       21.35       20.11      9.53 o
 -11   2   4       91.85       93.80     10.93 o
 -10   2   4      287.60      280.90     12.87 o
  -9   2   4      317.04      311.70     12.88 o
  -8   2   4       14.88       26.83     11.83 o
  -7   2   4      240.89      260.83     13.24 o
  -6   2   4      167.49      173.48     13.22 o
  -5   2   4       15.15       23.71     15.54 o
  -4   2   4      403.71      355.27     17.02 o
  -3   2   4     5223.17     4915.83     61.44 o
  -2   2   4     1313.80     1135.22     55.09 o
  -1   2   4     3222.80     3244.30     30.48 o
   0   2   4     9012.04     9024.13     48.68 o
   1   2   4     4025.00     3977.56     26.67 o
   2   2   4      160.42      151.38     12.10 o
   3   2   4     1913.56     1983.04     32.36 o
   4   2   4      112.69      120.72     10.09 o
   5   2   4       74.23       67.93      9.46 o
   6   2   4       26.13       33.26      9.82 o
   7   2   4        1.89        1.00      9.42 o
   8   2   4       87.32       74.31     10.17 o
   9   2   4       20.07       27.14     11.31 o
  10   2   4        0.00       -3.09     11.24 o
  11   2   4       15.59        9.64      9.55 o
 -15   3   4        1.06        6.54     13.94 o
 -14   3   4       19.24       22.08     11.95 o
 -13   3   4       37.08       36.41     10.94 o
 -12   3   4       76.89       87.18     10.08 o
 -11   3   4        9.22       20.46     10.22 o
 -10   3   4      107.97       99.09     10.79 o
  -9   3   4        5.49       31.36     11.34 o
  -8   3   4        7.74       17.54     11.51 o
  -7   3   4      609.01      594.94     13.56 o
  -6   3   4      218.52      234.45     15.13 o
  -5   3   4      846.14      803.56     22.29 o
  -4   3   4     2253.92     2171.14     45.91 o
  -3   3   4      878.54      781.67     20.96 o
  -2   3   4     1756.21     1751.66     24.38 o
  -1   3   4      928.01      936.26     17.97 o
   0   3   4     4688.57     4707.42     29.85 o
   1   3   4     1567.39     1500.41     18.21 o
   2   3   4      318.08      356.51     13.79 o
   3   3   4      343.56      378.48     12.13 o
   4   3   4      140.39      139.35     10.59 o
   5   3   4       32.57       56.26     12.47 o
   6   3   4       18.70       16.94     11.02 o
   7   3   4        3.75       17.10     10.55 o
   8   3   4       65.49       55.44     10.03 o
   9   3   4        5.31       27.59      9.99 o
  10   3   4        1.83        8.83     12.72 o
  11   3   4        9.42       19.81     11.06 o
 -14   4   4        1.10        1.83      9.65 o
 -13   4   4        0.72       14.02     11.14 o
 -12   4   4        0.08       15.44     10.31 o
 -11   4   4      440.75      419.54     13.73 o
 -10   4   4      486.86      470.18     12.57 o
  -9   4   4       11.75        6.33     12.93 o
  -8   4   4       13.26       18.85     12.39 o
  -7   4   4        0.02       13.82     12.28 o
  -6   4   4        0.43       -0.20     10.84 o
  -5   4   4      448.23      503.64     15.66 o
  -4   4   4       30.75       31.84     16.22 o
  -3   4   4      140.74      137.12     12.95 o
  -2   4   4     2312.51     2201.62     26.07 o
  -1   4   4     1075.99     1045.52     16.72 o
   0   4   4       58.97       61.25     14.87 o
   1   4   4      240.42      218.14     12.22 o
   2   4   4     1865.44     1720.65    308.39 o
   3   4   4      248.86      255.99     11.65 o
   4   4   4       56.83       66.66     10.71 o
   5   4   4        7.57       10.99     11.13 o
   6   4   4       14.41       20.60      9.95 o
   7   4   4       30.91       40.27      9.67 o
   8   4   4       14.90       23.14     12.17 o
   9   4   4        0.78        5.86     12.63 o
  10   4   4        9.09       17.25     11.61 o
  11   4   4        5.78       26.04     11.17 o
 -14   5   4       10.61       19.41     11.09 o
 -13   5   4       13.71       25.29     12.80 o
 -12   5   4       45.97       48.78     12.94 o
 -11   5   4        2.95       19.67      9.56 o
 -10   5   4        6.61       13.52     10.80 o
  -9   5   4        4.67       27.69     12.72 o
  -8   5   4       37.77       39.01     11.79 o
  -7   5   4       71.31       86.02     11.65 o
  -6   5   4      313.33      282.89     12.75 o
  -5   5   4      104.15      105.51     13.64 o
  -4   5   4       48.67       61.45     13.01 o
  -3   5   4      563.09      480.23     54.29 o
  -2   5   4     3886.27     3948.73     25.11 o
  -1   5   4        0.18        9.16     12.52 o
   0   5   4     1803.88     1749.98     26.05 o
   1   5   4      188.51      198.66     11.14 o
   2   5   4      186.32      180.47     11.58 o
   3   5   4      320.16      312.76     40.73 o
   4   5   4      193.82      187.22     10.68 o
   5   5   4        3.57        8.31      9.39 o
   6   5   4       78.69       92.59     10.21 o
   7   5   4      108.84       86.69     11.44 o
   8   5   4        6.90       20.38     10.84 o
   9   5   4        0.17       15.42     13.98 o
  10   5   4       18.51       15.87     11.74 o
 -14   6   4       14.19       26.83     13.79 o
 -13   6   4        2.00        7.33     11.89 o
 -12   6   4        0.17       26.17     11.30 o
 -11   6   4        2.42        5.20     10.11 o
 -10   6   4        1.50       11.18     10.76 o
  -9   6   4        5.37        8.64     12.28 o
  -8   6   4        3.64        2.58     13.23 o
  -7   6   4       15.96       19.18     11.30 o
  -6   6   4      299.73      278.03     15.44 o
  -5   6   4      113.20      112.20     12.23 o
  -4   6   4      202.16      206.92     14.70 o
  -3   6   4      511.65      562.12     13.31 o
  -2   6   4      733.35      780.67     14.04 o
  -1   6   4     1079.56     1145.43     18.08 o
   0   6   4      965.80     1072.32     20.02 o
   1   6   4      417.77      411.91     11.29 o
   2   6   4      223.46      232.76     11.30 o
   3   6   4        2.38       15.97     10.00 o
   4   6   4       15.70       31.41      9.53 o
   5   6   4      173.33      162.08     12.00 o
   6   6   4      490.38      482.84     12.50 o
   7   6   4       12.21       29.66     10.00 o
   8   6   4        6.88       11.56     11.21 o
   9   6   4       23.77       30.17      9.70 o
  10   6   4       14.98       18.56     10.09 o
 -14   7   4        0.23       -3.92     14.38 o
 -13   7   4        5.04       15.58     13.33 o
 -12   7   4        1.68        5.56     10.01 o
 -11   7   4        0.08        6.54     12.56 o
 -10   7   4       24.94       35.98     12.16 o
  -9   7   4       52.46       57.11     12.24 o
  -8   7   4        2.09       17.16     11.31 o
  -7   7   4      147.93      145.25     12.68 o
  -6   7   4       63.92       74.37     14.06 o
  -5   7   4      264.02      275.95     15.99 o
  -4   7   4      620.42      613.04     18.49 o
  -3   7   4      220.68      207.17     14.57 o
  -2   7   4       13.88       28.19     11.02 o
  -1   7   4       11.50        9.33     12.79 o
   0   7   4      111.92      132.23     11.40 o
   1   7   4      107.83      105.56     12.04 o
   2   7   4      383.04      374.22     12.90 o
   3   7   4        2.93        5.32     13.13 o
   4   7   4       27.25       30.16     11.13 o
   5   7   4      135.75      131.41     10.91 o
   6   7   4       43.65       60.77     11.61 o
   7   7   4        0.04        8.19      8.62 o
   8   7   4        1.65       11.24      9.37 o
   9   7   4        3.31       -3.28     11.05 o
  10   7   4        6.08        2.13     12.16 o
 -13   8   4        0.16       16.28     11.89 o
 -12   8   4        3.52        4.22     11.48 o
 -11   8   4       28.54       36.09     12.58 o
 -10   8   4       31.18       23.91     12.73 o
  -9   8   4       30.80       17.14     12.65 o
  -8   8   4       16.80       33.41     11.54 o
  -7   8   4        2.59        0.16     11.48 o
  -6   8   4       52.29       66.72     14.34 o
  -5   8   4       77.39       85.66     15.27 o
  -4   8   4       31.63       36.38     15.51 o
  -3   8   4       21.92       35.63     13.25 o
  -2   8   4       51.04       56.37     12.22 o
  -1   8   4     2154.06     2205.24     26.05 o
   0   8   4       24.45       35.54     13.52 o
   1   8   4      575.15      575.21     15.07 o
   2   8   4      156.49      158.96     12.21 o
   3   8   4       26.07       22.01     12.50 o
   4   8   4       15.90       25.89     11.37 o
   5   8   4        0.54        3.56     11.13 o
   6   8   4       41.27       51.74     10.87 o
   7   8   4       22.76       28.46     11.34 o
   8   8   4        2.75       31.44     13.22 o
   9   8   4        0.01       11.34     12.12 o
 -13   9   4       35.84       34.09     14.36 o
 -12   9   4        0.16       12.44     13.13 o
 -11   9   4       47.35       43.67     10.65 o
 -10   9   4        0.61       12.08     11.03 o
  -9   9   4        3.11       11.40     12.92 o
  -8   9   4       12.60       15.18     11.31 o
  -7   9   4       86.92       72.22     12.70 o
  -6   9   4       13.52       17.66     12.88 o
  -5   9   4       14.70       11.32     12.88 o
  -4   9   4      215.10      201.13     12.87 o
  -3   9   4        8.24       15.43     12.23 o
  -2   9   4       16.29       26.51     10.91 o
  -1   9   4        8.13       13.73     11.22 o
   0   9   4       39.36       53.82     13.83 o
   1   9   4        4.81        9.59     12.99 o
   2   9   4       70.71       76.74     11.11 o
   3   9   4        0.48        9.99      9.70 o
   4   9   4        0.54       22.67     12.42 o
   5   9   4        0.15       12.18      9.34 o
   6   9   4        7.95       20.44     10.59 o
   7   9   4        0.01       27.08     10.50 o
   8   9   4        1.44        6.78     12.89 o
   9   9   4       22.17       14.40     10.08 o
 -12  10   4        0.13        1.48     12.51 o
 -11  10   4        6.30       17.65     11.77 o
 -10  10   4       10.55       14.53     12.39 o
  -9  10   4       71.34       66.53     11.99 o
  -8  10   4       63.74       73.33     12.75 o
  -7  10   4        0.91        2.04     12.34 o
  -6  10   4       72.09       85.50     12.00 o
  -5  10   4      534.77      559.75     17.45 o
  -4  10   4      182.80      171.89     15.39 o
  -3  10   4       88.82       77.68     10.21 o
  -2  10   4      203.25      196.38     11.59 o
  -1  10   4       11.90       20.26     10.20 o
   0  10   4        0.07        4.32     12.83 o
   1  10   4      222.83      177.06     13.85 o
   2  10   4      430.55      422.11     13.96 o
   3  10   4      305.79      334.33     11.27 o
   4  10   4        7.73       17.31     12.26 o
   5  10   4        7.00       18.12     10.55 o
   6  10   4        0.01       10.32     12.50 o
   7  10   4        1.71        6.68     10.79 o
   8  10   4        2.69       27.66     13.66 o
 -11  11   4       51.31       42.71     14.54 o
 -10  11   4        8.10       15.88     11.67 o
  -9  11   4       26.10       42.52     14.86 o
  -8  11   4       17.30       26.19     13.39 o
  -7  11   4       15.86       17.45     11.05 o
  -6  11   4        8.74        4.42     10.07 o
  -5  11   4       17.42       23.67     14.44 o
  -4  11   4      321.19      299.31     14.47 o
  -3  11   4        6.70       18.62      9.78 o
  -2  11   4       17.40       24.90      9.04 o
  -1  11   4       85.99       88.94     10.63 o
   0  11   4        1.02       11.91     11.23 o
   1  11   4       11.93       22.23     12.82 o
   2  11   4        0.03        3.42     11.08 o
   3  11   4       12.97       32.60     11.45 o
   4  11   4        2.41       14.62     11.47 o
   5  11   4        0.68        4.54     11.16 o
   6  11   4        0.01        0.59     11.75 o
   7  11   4        0.00       12.15     12.07 o
   8  11   4        0.44        4.50     11.02 o
 -11  12   4        0.54       19.42     14.12 o
 -10  12   4        7.96        1.97     12.67 o
  -9  12   4        1.33        7.19     12.03 o
  -8  12   4       43.35       23.80     14.44 o
  -7  12   4       79.99       73.77     14.38 o
  -6  12   4       24.04       33.65     11.34 o
  -5  12   4      157.42      155.06     12.11 o
  -4  12   4       44.74       36.85     14.07 o
  -3  12   4        4.65       14.73      9.83 o
  -2  12   4       15.11       11.83     10.90 o
  -1  12   4       28.11       36.34     11.16 o
   0  12   4        1.85       11.32     10.23 o
   1  12   4       15.55        1.18     12.72 o
   2  12   4       69.10       49.02     11.88 o
   3  12   4       12.03       25.10     12.96 o
   4  12   4       60.44       47.22     12.94 o
   5  12   4        0.83        2.08     11.97 o
   6  12   4        2.62       27.95     13.54 o
   7  12   4       15.74       15.76     14.43 o
 -10  13   4        3.66       -1.97     12.59 o
  -9  13   4        7.58        8.75     11.83 o
  -8  13   4       14.06       31.43     12.82 o
  -7  13   4        0.06        8.66     14.81 o
  -6  13   4        6.08       10.50     11.36 o
  -5  13   4       72.15       70.44     14.30 o
  -4  13   4       28.35       41.39     14.05 o
  -3  13   4       73.50       66.13     13.44 o
  -2  13   4        2.43        0.94     10.92 o
  -1  13   4        4.87       10.17      9.94 o
   0  13   4        3.03        2.87     16.17 o
   1  13   4        2.47       15.18     13.09 o
   2  13   4        5.92        8.52     11.73 o
   3  13   4        1.25       13.54     11.57 o
   4  13   4        5.33        8.58     11.69 o
   5  13   4       22.59       12.01     12.27 o
   6  13   4        5.49        6.20     14.09 o
  -8  14   4        0.16       25.26     15.60 o
  -7  14   4       30.24       26.68     14.65 o
  -6  14   4        5.12       17.43     12.24 o
  -5  14   4        8.98       12.90     12.62 o
  -4  14   4        4.97       10.56      9.69 o
  -3  14   4       40.48       40.25     13.56 o
  -2  14   4       48.75       69.40     11.96 o
  -1  14   4       14.40       28.50     13.02 o
   0  14   4        1.30       -0.27     15.30 o
   1  14   4       16.48        7.50     13.40 o
   2  14   4        0.20       15.16     11.79 o
   3  14   4        2.58        6.28     11.01 o
   4  14   4        2.08       10.66     14.04 o
   5  14   4       13.31       17.74     13.20 o
  -7  15   4       10.92       13.59     13.72 o
  -6  15   4        4.53       20.77     13.54 o
  -5  15   4        0.98        9.36     10.71 o
  -4  15   4        1.33        8.43     13.17 o
  -3  15   4        4.54        8.07     12.04 o
  -2  15   4       11.05       18.68     12.06 o
  -1  15   4        4.40       24.42     13.30 o
   0  15   4        1.70        0.67     11.93 o
   1  15   4        0.19       -0.76     13.56 o
   2  15   4        3.45        6.54     14.14 o
   3  15   4        1.56        7.81     14.46 o
  -4  16   4        1.32       10.41     11.44 o
  -3  16   4       11.23       26.71     10.97 o
  -2  16   4        7.45        8.67     12.29 o
  -1  16   4       10.72        6.04     14.06 o
   0  16   4        0.09       -5.41     14.40 o
   1  16   4        0.09       14.82     14.50 o
 -15   1   5       29.83       31.01     10.75 o
 -14   1   5        0.33        1.73     10.31 o
 -13   1   5       28.93       25.39     11.57 o
 -12   1   5       30.58       41.30     11.15 o
 -11   1   5       48.43       51.56     13.15 o
 -10   1   5        2.87        2.25     16.37 o
  -9   1   5       74.93       77.54     12.92 o
  -8   1   5       49.78       63.02     10.11 o
  -7   1   5     1748.03     1727.76     32.91 o
  -6   1   5      411.04      418.92     15.47 o
  -5   1   5      342.89      322.44     16.70 o
  -4   1   5      374.16      338.96     16.19 o
  -3   1   5        0.24       -2.06     15.62 o
  -2   1   5    25447.14    24459.58    367.02 o
  -1   1   5      201.12      225.95     15.40 o
   0   1   5       16.53       15.22     12.45 o
   1   1   5      338.79      353.64     13.12 o
   2   1   5      272.13      318.09     12.36 o
   3   1   5       34.16       43.47     10.72 o
   4   1   5      335.92      308.78     11.72 o
   5   1   5      176.84      170.70      9.77 o
   6   1   5        0.20        0.78      9.74 o
   7   1   5       58.32       41.65      8.77 o
   8   1   5       27.60       28.97      9.34 o
   9   1   5       10.07       19.24     10.87 o
  10   1   5        8.31        6.85     16.34 o
 -15   2   5        2.55        4.32     12.15 o
 -14   2   5       15.43       25.78     10.76 o
 -13   2   5      120.32      124.58     13.35 o
 -12   2   5       17.23       28.80     12.56 o
 -11   2   5       18.05       30.35     10.45 o
 -10   2   5       96.24       81.21     12.25 o
  -9   2   5      201.96      203.76     14.42 o
  -8   2   5      336.65      338.45     12.58 o
  -7   2   5     2175.67     2228.26     44.96 o
  -6   2   5       51.39       61.60     11.12 o
  -5   2   5     1750.22     1796.38     24.63 o
  -4   2   5      300.87      302.79     15.29 o
  -3   2   5      964.86      916.26     22.89 o
  -2   2   5    12760.32    12329.43     51.62 o
  -1   2   5     3389.27     3414.02     35.95 o
   0   2   5     2227.13     2323.12     30.52 o
   1   2   5     2748.06     2725.23     20.99 o
   2   2   5        0.02        6.02     10.86 o
   3   2   5       18.04       17.39     12.02 o
   4   2   5      176.26      185.68     10.77 o
   5   2   5        0.67       20.00      9.61 o
   6   2   5       14.60       31.07      8.69 o
   7   2   5        5.78        6.28     10.12 o
   8   2   5       33.39       42.08      9.43 o
   9   2   5        9.60       26.36     11.16 o
  10   2   5        1.24        9.00     10.64 o
 -15   3   5        0.27       13.08     10.83 o
 -14   3   5        3.64        7.62     12.78 o
 -13   3   5        0.00       13.39      9.91 o
 -12   3   5        0.76       -1.83      9.55 o
 -11   3   5       15.50       24.24     13.34 o
 -10   3   5        8.20       10.90     12.95 o
  -9   3   5       15.24       26.58     11.59 o
  -8   3   5        0.38        5.94     10.67 o
  -7   3   5     1442.54     1446.50     23.47 o
  -6   3   5       12.35       13.06     11.73 o
  -5   3   5      339.36      377.00     14.00 o
  -4   3   5       49.63       31.24     18.65 o
  -3   3   5      433.16      464.46     14.68 o
  -2   3   5        4.98        7.59     15.01 o
  -1   3   5      296.74      316.64     18.46 o
   0   3   5       39.98       27.83     11.68 o
   1   3   5     2176.52     2097.29     19.32 o
   2   3   5      401.64      455.30     12.80 o
   3   3   5       88.33       89.57     10.03 o
   4   3   5        9.72       23.50     11.02 o
   5   3   5        8.46       34.01     11.98 o
   6   3   5      171.58      184.68     10.12 o
   7   3   5      148.60      161.33     11.54 o
   8   3   5        7.33       10.95     11.05 o
   9   3   5        1.04        1.45     10.96 o
  10   3   5        1.23       21.70     12.04 o
 -15   4   5       11.39       18.73     12.56 o
 -14   4   5        7.46       15.55     12.25 o
 -13   4   5        3.77        4.23     12.93 o
 -12   4   5       12.16       25.31     11.14 o
 -11   4   5       26.75       28.49     10.37 o
 -10   4   5       86.89       86.01     13.30 o
  -9   4   5        2.30       -2.07     10.29 o
  -8   4   5       57.29       59.45     10.65 o
  -7   4   5      187.77      213.05     12.89 o
  -6   4   5     1662.83     1706.10     34.37 o
  -5   4   5     3721.13     3851.10    125.15 o
  -4   4   5        1.71        7.90     14.67 o
  -3   4   5        0.00       14.82     16.85 o
  -2   4   5       20.55       25.41     10.88 o
  -1   4   5       33.46       21.40     10.91 o
   0   4   5     1728.14     1733.92     24.48 o
   1   4   5      147.03      156.68     12.61 o
   2   4   5      463.23      467.57     12.36 o
   3   4   5      630.30      653.89     15.19 o
   4   4   5      111.29      127.44     11.92 o
   5   4   5       15.50       24.61     11.29 o
   6   4   5        2.38       13.17      9.09 o
   7   4   5      107.13      125.05     12.42 o
   8   4   5       53.85       55.15     12.60 o
   9   4   5        4.62        9.28     11.33 o
  10   4   5       11.25       20.46     10.83 o
 -15   5   5        0.26       10.76     12.73 o
 -14   5   5        3.87        7.78     12.19 o
 -13   5   5        7.01       12.53     10.48 o
 -12   5   5        0.67        7.23     11.40 o
 -11   5   5       68.23       72.08     12.76 o
 -10   5   5        0.32       -1.66     11.88 o
  -9   5   5       61.83       73.00     10.77 o
  -8   5   5        0.63       13.20     10.75 o
  -7   5   5      375.84      402.40     14.55 o
  -6   5   5      787.38      822.28     30.26 o
  -5   5   5      138.61      158.46     12.80 o
  -4   5   5      184.45      219.35     12.95 o
  -3   5   5      957.97      956.10     19.88 o
  -2   5   5      397.70      395.94     16.61 o
  -1   5   5       41.74       45.54     10.67 o
   0   5   5      177.23      217.65     10.35 o
   1   5   5       25.65       44.84      9.95 o
   2   5   5       10.44       17.03     12.70 o
   3   5   5      595.23      623.89     19.54 o
   4   5   5       20.05       18.10     10.33 o
   5   5   5       37.32       38.63      8.87 o
   6   5   5      116.07      122.11     10.87 o
   7   5   5      249.03      232.00     11.47 o
   8   5   5        5.58       11.26     11.22 o
   9   5   5        0.07       -6.88     12.33 o
  10   5   5        8.75        7.48     11.99 o
 -14   6   5        0.83       11.55     12.01 o
 -13   6   5        0.39        3.56     11.71 o
 -12   6   5       23.81       20.15     11.44 o
 -11   6   5        2.16        8.26     12.77 o
 -10   6   5       80.80       91.24     11.52 o
  -9   6   5        3.70       -0.79     11.73 o
  -8   6   5       11.20       18.38     12.16 o
  -7   6   5       17.24       29.73     12.46 o
  -6   6   5      121.99      119.92     15.89 o
  -5   6   5      145.28      112.28     15.33 o
  -4   6   5       70.15       46.02     12.53 o
  -3   6   5      484.27      528.22     14.25 o
  -2   6   5        2.96        8.81     11.00 o
  -1   6   5      241.33      243.69     14.66 o
   0   6   5       58.67       61.39      9.19 o
   1   6   5        2.71        2.78      8.62 o
   2   6   5       26.08       30.31      9.46 o
   3   6   5       50.40       47.35     10.43 o
   4   6   5       11.29        1.41     12.63 o
   5   6   5       65.01       67.08     12.70 o
   6   6   5       66.79       82.29     11.22 o
   7   6   5        9.74       27.83     11.31 o
   8   6   5        0.71        2.36     12.51 o
   9   6   5        2.59       14.53     11.77 o
 -14   7   5        2.12       -2.36     10.48 o
 -13   7   5        1.15       -2.06     11.43 o
 -12   7   5       18.88       28.58     10.35 o
 -11   7   5        0.42        2.98     11.22 o
 -10   7   5       14.00       19.59     11.06 o
  -9   7   5       24.61       18.09     11.95 o
  -8   7   5       61.23       85.63     18.95 o
  -7   7   5      272.09      257.32     13.92 o
  -6   7   5        7.97       12.37     13.42 o
  -5   7   5       32.90       43.06     13.23 o
  -4   7   5        1.70        1.75      9.81 o
  -3   7   5      211.88      259.61     12.77 o
  -2   7   5       52.98       69.47     11.59 o
  -1   7   5        5.57       16.24     12.67 o
   0   7   5        9.61        9.20     11.86 o
   1   7   5      148.43      152.50     12.68 o
   2   7   5       38.23       42.55     10.49 o
   3   7   5      151.08      155.13     10.19 o
   4   7   5       93.71      114.29     11.76 o
   5   7   5        0.01       -5.41     11.21 o
   6   7   5      206.42      204.03     12.87 o
   7   7   5        0.16        5.02     10.40 o
   8   7   5        0.14       10.56      8.88 o
   9   7   5        1.27       -0.93      9.51 o
 -13   8   5        9.92       18.02     11.77 o
 -12   8   5        0.15        8.48     11.12 o
 -11   8   5       10.15       17.63     12.45 o
 -10   8   5       33.73       29.96     11.33 o
  -9   8   5      167.76      144.53     11.66 o
  -8   8   5      745.26      736.35     19.17 o
  -7   8   5       51.45       56.88     11.63 o
  -6   8   5       40.33       44.93     15.92 o
  -5   8   5        7.55        4.70     12.33 o
  -4   8   5      107.57      102.43     13.59 o
  -3   8   5        2.10       22.19     10.80 o
  -2   8   5       46.14       44.82     14.93 o
  -1   8   5       14.73       22.49     13.39 o
   0   8   5       45.33       38.93     15.58 o
   1   8   5      402.96      385.15     13.40 o
   2   8   5      110.65      107.52     12.31 o
   3   8   5      172.76      162.37     13.27 o
   4   8   5       20.53       23.32     11.67 o
   5   8   5        4.74        8.64      8.71 o
   6   8   5        0.45       -1.93     10.77 o
   7   8   5        7.17        5.55      9.77 o
   8   8   5        1.20       13.90     15.34 o
   9   8   5        1.65        1.55     16.13 o
 -13   9   5        0.29        1.30     15.13 o
 -12   9   5       15.80       10.87     13.67 o
 -11   9   5        6.37       18.40     10.39 o
 -10   9   5       63.42       54.02     11.84 o
  -9   9   5        4.83       13.26     10.12 o
  -8   9   5      112.14      108.14     12.90 o
  -7   9   5      173.91      170.43     15.98 o
  -6   9   5      171.28      189.29     14.49 o
  -5   9   5        1.00       11.81     13.55 o
  -4   9   5      707.00      723.95     15.51 o
  -3   9   5       85.18       88.80     12.65 o
  -2   9   5      249.10      273.20     15.40 o
  -1   9   5       33.62       36.33     13.22 o
   0   9   5      490.37      504.32     16.55 o
   1   9   5       95.38      109.22     13.14 o
   2   9   5      203.96      167.82     10.02 o
   3   9   5       88.73       88.89     11.56 o
   4   9   5        3.52        1.88     10.16 o
   5   9   5       10.70        6.20     11.27 o
   6   9   5       19.00       37.49     10.67 o
   7   9   5        3.75       23.04     11.90 o
   8   9   5        0.21        6.40     11.17 o
 -12  10   5        0.88       22.86     12.36 o
 -11  10   5        6.70       13.36     10.99 o
 -10  10   5        3.16       12.15     13.86 o
  -9  10   5       11.17       17.62     11.40 o
  -8  10   5       75.59       56.09     13.05 o
  -7  10   5      335.88      354.53     14.63 o
  -6  10   5       56.35       83.77     16.15 o
  -5  10   5       27.43       42.79     15.60 o
  -4  10   5      476.82      489.81     13.01 o
  -3  10   5      251.87      249.82     12.13 o
  -2  10   5      150.24      161.92     13.74 o
  -1  10   5       72.93       76.08     13.22 o
   0  10   5        4.99       11.62     15.56 o
   1  10   5       30.59       50.38     12.88 o
   2  10   5      132.87      141.18     13.80 o
   3  10   5        0.74        9.91     10.74 o
   4  10   5       48.78       51.65     10.83 o
   5  10   5        1.03       11.74     11.50 o
   6  10   5        5.73        9.98      9.59 o
   7  10   5        0.73        3.83     11.41 o
   8  10   5        3.30       19.89     13.69 o
 -12  11   5       14.67       11.91     12.54 o
 -11  11   5        0.85       -0.44     14.72 o
 -10  11   5        0.83        1.59     14.42 o
  -9  11   5        0.14        4.77     12.58 o
  -8  11   5        6.81        2.73     15.12 o
  -7  11   5       89.16       85.61     11.83 o
  -6  11   5      182.83      171.03     14.32 o
  -5  11   5      141.90      139.60     14.15 o
  -4  11   5        6.90       11.91     11.27 o
  -3  11   5       65.50       61.38     11.28 o
  -2  11   5        8.57       13.52     11.97 o
  -1  11   5        7.14        9.80     12.28 o
   0  11   5        8.19        8.95     15.16 o
   1  11   5       59.97       54.42     11.41 o
   2  11   5       65.56       71.21      9.77 o
   3  11   5       21.20       28.92     12.80 o
   4  11   5        6.62       12.38     11.79 o
   5  11   5        0.67        6.56     11.53 o
   6  11   5        2.86        4.78     13.34 o
   7  11   5        5.91       -2.58     12.18 o
 -11  12   5        6.43       23.26     12.01 o
 -10  12   5        8.65       20.44     13.68 o
  -9  12   5        0.58       15.77     14.47 o
  -8  12   5        9.79       18.13     11.83 o
  -7  12   5       42.91       41.20     12.95 o
  -6  12   5      298.68      307.36     17.33 o
  -5  12   5      194.76      210.20     12.06 o
  -4  12   5      152.06      133.52     10.55 o
  -3  12   5        5.00        6.62     10.92 o
  -2  12   5       48.81       33.87     12.50 o
  -1  12   5       50.77       52.85     13.06 o
   0  12   5       53.67       50.94     13.81 o
   1  12   5        0.40        4.26     10.46 o
   2  12   5        4.97       18.87     13.02 o
   3  12   5       10.19        5.71     10.77 o
   4  12   5       16.00       19.69     11.60 o
   5  12   5        0.01       12.26     12.31 o
   6  12   5        3.36       18.01     11.44 o
 -10  13   5        2.29        7.24     16.37 o
  -9  13   5        1.31        2.18     12.39 o
  -8  13   5       27.79       50.84     13.41 o
  -7  13   5       15.66       11.31     12.14 o
  -6  13   5        9.22        6.48     13.59 o
  -5  13   5        8.96       11.66     11.13 o
  -4  13   5       34.32       35.59      9.97 o
  -3  13   5        3.14       11.33     10.16 o
  -2  13   5       32.41       49.82     12.85 o
  -1  13   5        8.31       16.55     13.46 o
   0  13   5        5.53        2.99     11.76 o
   1  13   5        0.06       18.58     11.60 o
   2  13   5       38.03       25.98     11.71 o
   3  13   5       54.67       46.26     11.80 o
   4  13   5        6.14       11.83     12.02 o
   5  13   5       11.55       17.26     11.52 o
  -9  14   5        3.85       13.44     15.74 o
  -8  14   5        0.11       14.67     14.82 o
  -7  14   5       14.49        6.87     13.76 o
  -6  14   5        0.06       10.05     13.09 o
  -5  14   5       31.27       58.41     12.90 o
  -4  14   5        8.91        7.48     10.05 o
  -3  14   5        7.25        9.72     10.47 o
  -2  14   5        1.49       10.07     11.50 o
  -1  14   5        6.10       14.39     11.59 o
   0  14   5        0.10        5.04     13.26 o
   1  14   5        1.64        9.65     11.70 o
   2  14   5       19.39       16.67     12.28 o
   3  14   5        5.37        6.50     11.29 o
   4  14   5        0.00       13.76     11.69 o
  -7  15   5        7.23        7.00     11.56 o
  -6  15   5        2.07       13.23      9.63 o
  -5  15   5       14.97       11.52     12.11 o
  -4  15   5        3.68        8.69     10.65 o
  -3  15   5       16.48       21.62     12.41 o
  -2  15   5        0.09       -4.13     14.03 o
  -1  15   5        7.16        5.43     13.58 o
   0  15   5        4.85        5.08     12.11 o
   1  15   5       12.37        3.01     12.65 o
   2  15   5       16.54       19.89     14.24 o
  -4  16   5        1.51        5.87     12.02 o
  -3  16   5        2.43       15.21     15.45 o
  -2  16   5        2.07        8.39     15.90 o
  -1  16   5       10.31       16.88     16.16 o
 -15   0   6       28.91       43.88     19.50 o
 -14   0   6       12.47        9.56     14.26 o
 -13   0   6      135.07      134.36     20.70 o
 -12   0   6       32.73       47.11     18.22 o
 -11   0   6        0.55        6.76     14.04 o
 -10   0   6      283.88      266.27     16.96 o
  -9   0   6       86.85       87.38     20.19 o
  -8   0   6      330.17      290.77     24.77 o
  -7   0   6      821.74      827.82     21.54 o
  -6   0   6      580.18      521.31     20.60 o
  -5   0   6        3.39       11.45     21.72 o
  -4   0   6       45.62       59.24     19.70 o
  -3   0   6     7549.18     7435.96     74.53 o
  -2   0   6     1515.84     1526.12     29.57 o
  -1   0   6     3755.42     3867.04     42.12 o
   0   0   6        7.57        8.25     18.14 o
   1   0   6      542.39      571.53     19.07 o
   2   0   6       20.10       26.86     13.52 o
   3   0   6        1.07       -5.62     13.90 o
   4   0   6      166.33      175.80     17.62 o
   5   0   6      155.67      129.73     14.45 o
   6   0   6       99.11      116.32     11.84 o
   7   0   6      572.19      533.14     23.80 o
   8   0   6       16.78       19.52     13.93 o
   9   0   6       22.49       34.76     14.92 o
  10   0   6       19.14        6.54     15.46 o
 -15   1   6       28.59       33.64     11.40 o
 -14   1   6       28.46       29.24     13.45 o
 -13   1   6        0.05       18.18     10.70 o
 -12   1   6       15.63       18.47     10.23 o
 -11   1   6       53.58       42.87      9.09 o
 -10   1   6      209.75      207.56     11.56 o
  -9   1   6       82.27       93.03     11.80 o
  -8   1   6      372.44      383.86     13.98 o
  -7   1   6      248.04      235.64     13.84 o
  -6   1   6      258.93      231.92     14.16 o
  -5   1   6        0.34        9.10     12.97 o
  -4   1   6     1204.47     1164.19     22.25 o
  -3   1   6     1560.44     1525.26     23.40 o
  -2   1   6     7323.16     7373.83     51.56 o
  -1   1   6     3209.03     3170.25     29.85 o
   0   1   6      562.53      554.41     12.84 o
   1   1   6      585.33      578.15     14.05 o
   2   1   6      685.88      676.04     13.51 o
   3   1   6      270.72      272.27     10.81 o
   4   1   6        0.37        6.16     11.68 o
   5   1   6       93.83       95.83      9.97 o
   6   1   6       64.53       79.79     11.39 o
   7   1   6       55.13       67.07     11.89 o
   8   1   6       17.52        4.51      9.35 o
   9   1   6        2.27       -0.36      9.59 o
  10   1   6        5.63       25.64     11.92 o
 -15   2   6        0.49        9.39     10.83 o
 -14   2   6        0.57        1.99     11.00 o
 -13   2   6        0.00       -3.34      9.66 o
 -12   2   6       75.60       83.51     13.22 o
 -11   2   6        0.95       15.12     13.03 o
 -10   2   6      341.21      346.82     12.01 o
  -9   2   6      320.07      333.72     13.37 o
  -8   2   6        4.66        8.69      9.52 o
  -7   2   6     1739.54     1816.20     20.38 o
  -6   2   6      258.97      264.13     15.81 o
  -5   2   6     1132.92     1123.83     18.55 o
  -4   2   6     4691.29     4579.17     80.08 o
  -3   2   6     1428.74     1386.19     23.09 o
  -2   2   6     1978.05     2004.27     32.40 o
  -1   2   6     1071.29     1139.61     17.79 o
   0   2   6      125.45      133.18     11.81 o
   1   2   6      216.95      232.62     12.00 o
   2   2   6      691.17      723.95     13.75 o
   3   2   6      266.17      269.63     10.56 o
   4   2   6       48.28       54.40     10.77 o
   5   2   6        7.71        8.93      9.69 o
   6   2   6        6.32       30.85     10.36 o
   7   2   6       19.96       30.19     11.04 o
   8   2   6       15.84       18.07     12.15 o
   9   2   6        0.13        2.85      9.63 o
  10   2   6        3.49        3.80     10.77 o
 -15   3   6        3.63       -1.95     10.85 o
 -14   3   6       24.27       13.80     10.64 o
 -13   3   6        0.22        7.05     10.38 o
 -12   3   6      268.41      280.61     15.36 o
 -11   3   6      268.51      266.39     12.47 o
 -10   3   6      324.54      343.34     22.95 o
  -9   3   6        4.90       13.31     11.95 o
  -8   3   6       88.59      115.55     12.06 o
  -7   3   6       40.29       36.55     11.75 o
  -6   3   6      382.34      405.21     17.03 o
  -5   3   6     1323.80     1277.65     28.97 o
  -4   3   6     2015.70     2019.03     26.31 o
  -3   3   6      894.22      798.24     19.00 o
  -2   3   6      390.32      355.21     15.19 o
  -1   3   6      756.64      678.74     14.80 o
   0   3   6     3136.32     3096.72     22.36 o
   1   3   6        0.10       17.62     11.11 o
   2   3   6        3.26       19.54     11.14 o
   3   3   6       10.87       19.05      9.16 o
   4   3   6       11.16       18.52      8.97 o
   5   3   6       10.32       -0.47     10.19 o
   6   3   6        0.02       -1.16     10.43 o
   7   3   6      141.14      156.13     11.99 o
   8   3   6       37.62       32.10     10.19 o
   9   3   6        3.15       12.47     11.72 o
 -15   4   6        7.59       25.36     13.22 o
 -14   4   6       23.58       22.52     11.86 o
 -13   4   6       17.33       31.15     11.55 o
 -12   4   6      102.67      110.61     11.63 o
 -11   4   6      189.99      208.50     12.71 o
 -10   4   6       16.17       16.74     11.75 o
  -9   4   6      243.22      226.13     14.19 o
  -8   4   6       12.16       15.36     11.82 o
  -7   4   6        0.03        2.06      9.78 o
  -6   4   6      107.99      121.07     12.48 o
  -5   4   6      545.40      540.25     19.53 o
  -4   4   6      389.80      349.49     24.99 o
  -3   4   6     1052.38     1065.61     14.99 o
  -2   4   6     2200.11     2208.87     21.12 o
  -1   4   6       72.32       68.90     12.53 o
   0   4   6     1782.70     1740.07     19.32 o
   1   4   6      362.34      355.97     12.13 o
   2   4   6      213.16      223.27     10.85 o
   3   4   6        1.77        9.51     10.20 o
   4   4   6        0.07        0.18      9.22 o
   5   4   6        2.45        6.48     13.48 o
   6   4   6       17.29       20.82      9.95 o
   7   4   6      156.39      171.83     13.10 o
   8   4   6       15.05       15.40     10.27 o
   9   4   6       35.55       28.61     13.24 o
 -15   5   6        0.04        5.70     12.90 o
 -14   5   6        4.98       -3.64     11.08 o
 -13   5   6        6.53        2.80     11.55 o
 -12   5   6       11.65       16.05     12.42 o
 -11   5   6        0.22        8.68     11.17 o
 -10   5   6       22.50       10.60     13.07 o
  -9   5   6       88.87       76.70     10.96 o
  -8   5   6       23.91       33.96     12.89 o
  -7   5   6      297.23      314.37     12.73 o
  -6   5   6     1535.19     1509.69     54.44 o
  -5   5   6        6.26        5.83     10.96 o
  -4   5   6      534.41      547.63     33.16 o
  -3   5   6      165.11      143.72     13.15 o
  -2   5   6      165.07      189.43     11.08 o
  -1   5   6      723.37      844.32     15.56 o
   0   5   6      652.21      645.07     15.28 o
   1   5   6       42.59       30.41      9.85 o
   2   5   6      155.35      145.36     11.60 o
   3   5   6      145.33      134.46     33.08 o
   4   5   6        0.16        7.75      8.68 o
   5   5   6        0.29        9.95     10.96 o
   6   5   6       88.98       95.48     11.46 o
   7   5   6       33.35       39.91     12.85 o
   8   5   6       19.54       14.33      8.96 o
   9   5   6        2.23       -4.41     11.01 o
 -15   6   6        1.13        5.97     14.32 o
 -14   6   6        5.42       11.54     13.55 o
 -13   6   6        5.36       29.81     11.66 o
 -12   6   6        5.63        9.25     11.60 o
 -11   6   6        1.80        7.32     11.16 o
 -10   6   6        1.99       -2.45     11.29 o
  -9   6   6       10.21       12.39     12.98 o
  -8   6   6        7.87       22.23     12.82 o
  -7   6   6      943.33      894.55     20.00 o
  -6   6   6      186.34      177.06     13.56 o
  -5   6   6      266.96      289.70     13.17 o
  -4   6   6      140.07      161.23     18.59 o
  -3   6   6        1.92       -0.42     12.69 o
  -2   6   6       27.02       30.80     11.48 o
  -1   6   6       42.12       66.99     12.24 o
   0   6   6        7.67        8.01     11.22 o
   1   6   6       27.76       29.85      9.41 o
   2   6   6      140.38      132.04     11.64 o
   3   6   6       16.41       40.61     12.65 o
   4   6   6       47.60       44.56     12.71 o
   5   6   6       22.12       33.33     11.40 o
   6   6   6        9.68       11.38     11.20 o
   7   6   6        1.52       21.61     11.61 o
   8   6   6       35.53       39.42     11.03 o
   9   6   6        5.07       22.80     11.11 o
 -14   7   6        2.49        9.93     13.68 o
 -13   7   6        2.36       -5.75     11.56 o
 -12   7   6        0.19        6.83     10.35 o
 -11   7   6        8.67       15.94     12.89 o
 -10   7   6        6.02        3.64     12.10 o
  -9   7   6       69.05       53.06     15.73 o
  -8   7   6      342.54      337.29     13.75 o
  -7   7   6      103.93      112.48     19.09 o
  -6   7   6      220.86      224.47     13.68 o
  -5   7   6       50.84       37.92     11.01 o
  -4   7   6      155.93      169.63     13.05 o
  -3   7   6       36.86       52.49     14.68 o
  -2   7   6      352.25      359.09     13.87 o
  -1   7   6       30.55       40.56     12.59 o
   0   7   6      144.62      171.58     13.77 o
   1   7   6       81.56       79.65     10.58 o
   2   7   6      115.92      112.13      9.20 o
   3   7   6       43.71       54.04     10.44 o
   4   7   6        1.16       15.13      9.02 o
   5   7   6       56.75       46.42     10.99 o
   6   7   6       38.78       40.78      9.26 o
   7   7   6        8.76       21.49     11.66 o
   8   7   6        1.00        7.63      9.94 o
 -14   8   6        5.60        8.36     12.61 o
 -13   8   6        3.22       12.22     13.80 o
 -12   8   6        0.10       -7.76     11.14 o
 -11   8   6        0.07       12.43     11.20 o
 -10   8   6        0.48        3.20     11.30 o
  -9   8   6       72.89       61.66     14.10 o
  -8   8   6       85.87      102.49     11.22 o
  -7   8   6       72.61       70.93     13.73 o
  -6   8   6      192.66      213.62     13.56 o
  -5   8   6      267.70      260.59     15.21 o
  -4   8   6      156.60      145.72     12.25 o
  -3   8   6      573.27      565.00     15.01 o
  -2   8   6       14.02       18.64     12.40 o
  -1   8   6       35.57       46.10     11.92 o
   0   8   6        0.52       -0.96     13.03 o
   1   8   6      117.26      108.31     13.34 o
   2   8   6      112.41      120.29     11.14 o
   3   8   6       41.89       49.95     10.11 o
   4   8   6        1.10       -3.55      8.27 o
   5   8   6       83.55       69.62      9.33 o
   6   8   6       13.64       11.39      9.53 o
   7   8   6        9.85       35.23     11.83 o
   8   8   6       10.10       13.13     12.26 o
 -13   9   6        0.04       15.47     14.13 o
 -12   9   6        2.18        7.06     11.63 o
 -11   9   6       15.24       23.73     12.05 o
 -10   9   6        2.83       21.70     13.67 o
  -9   9   6       17.97       27.53     12.48 o
  -8   9   6       14.94       18.24     11.83 o
  -7   9   6     1048.08     1048.55     40.18 o
  -6   9   6        0.01        8.61     12.94 o
  -5   9   6      105.14      119.57     11.99 o
  -4   9   6       59.06       58.78     13.72 o
  -3   9   6      485.14      487.01     16.78 o
  -2   9   6      415.59      417.08     13.03 o
  -1   9   6        1.26        6.86     11.89 o
   0   9   6        4.22       19.40     12.88 o
   1   9   6      233.25      208.69     14.07 o
   2   9   6       49.83       42.58     10.13 o
   3   9   6        1.01       -0.65     11.69 o
   4   9   6        7.25       -0.16     10.73 o
   5   9   6       82.59       80.50     12.83 o
   6   9   6        7.21       10.87     11.80 o
   7   9   6        4.07       14.94     13.33 o
 -13  10   6        1.86        9.94     13.90 o
 -12  10   6       25.39       18.25     14.28 o
 -11  10   6        0.03        4.18     10.66 o
 -10  10   6        1.90        1.98     12.52 o
  -9  10   6       70.18       89.81     15.67 o
  -8  10   6       22.87       28.73     14.21 o
  -7  10   6      347.75      339.80     16.79 o
  -6  10   6      835.69      899.04     32.27 o
  -5  10   6       71.95       68.98     11.89 o
  -4  10   6      429.75      442.77     50.55 o
  -3  10   6        0.26       -1.11     13.29 o
  -2  10   6       11.90       16.74     12.43 o
  -1  10   6       22.89       29.95     11.43 o
   0  10   6       12.48       12.02     11.69 o
   1  10   6       33.30       45.49     10.65 o
   2  10   6       48.56       48.18     11.31 o
   3  10   6       17.47       19.68     12.94 o
   4  10   6       25.21       25.88     11.56 o
   5  10   6        0.21       11.88     11.40 o
   6  10   6        8.53       19.85     13.19 o
   7  10   6       11.15       14.59     11.34 o
 -12  11   6        6.55        0.92     11.67 o
 -11  11   6        1.42       12.59     13.09 o
 -10  11   6       14.99       23.98     15.16 o
  -9  11   6        1.03       11.21     12.24 o
  -8  11   6       34.09       32.93     11.92 o
  -7  11   6       21.71       22.49     10.26 o
  -6  11   6        0.14        2.41     10.79 o
  -5  11   6      112.69      132.33     14.93 o
  -4  11   6       20.30       14.52     10.79 o
  -3  11   6       35.01       18.91     12.87 o
  -2  11   6        0.77       16.58     11.48 o
  -1  11   6        2.37       23.79     12.44 o
   0  11   6       57.94       43.47     10.65 o
   1  11   6       83.79       73.89     11.71 o
   2  11   6        0.44       -0.03     11.20 o
   3  11   6       74.42       73.92     12.09 o
   4  11   6        8.06       21.88     12.88 o
   5  11   6        9.09       17.14     11.03 o
   6  11   6        0.05       28.97     12.25 o
 -11  12   6        8.39        4.96     14.31 o
 -10  12   6        1.31        5.17     12.61 o
  -9  12   6        8.31       33.02     18.31 o
  -8  12   6       48.44       40.56     13.71 o
  -7  12   6       53.87       50.06     12.70 o
  -6  12   6        3.66       -8.26     14.49 o
  -5  12   6       13.70       14.83     10.36 o
  -4  12   6       21.16       24.50     11.96 o
  -3  12   6       65.83       63.71     14.08 o
  -2  12   6        0.64        3.25     11.74 o
  -1  12   6        9.12       13.44     14.64 o
   0  12   6       13.09       25.35     12.75 o
   1  12   6       20.17       21.34     10.48 o
   2  12   6        0.41       -5.67     13.01 o
   3  12   6        2.97       10.21     11.74 o
   4  12   6        2.23       13.72     11.93 o
   5  12   6        3.32       -7.19     13.60 o
 -10  13   6        1.93       -0.89     19.56 o
  -9  13   6        5.04       11.36     28.99 o
  -8  13   6        0.07       18.72     10.48 o
  -7  13   6       11.95       17.97     14.37 o
  -6  13   6        1.54       12.81     14.25 o
  -5  13   6        3.63       13.87     11.86 o
  -4  13   6        0.93        7.43     10.05 o
  -3  13   6        6.63       12.87     10.51 o
  -2  13   6        0.00        8.22     10.80 o
  -1  13   6        0.97        6.95     13.51 o
   0  13   6        0.00       10.44     11.69 o
   1  13   6        1.97       14.67     11.60 o
   2  13   6        4.13       14.79     11.90 o
   3  13   6       45.79       43.35     13.95 o
   4  13   6        0.04       11.61     12.29 o
  -9  14   6        8.49        1.96     15.95 o
  -8  14   6        0.70       15.96     12.21 o
  -7  14   6        5.63       -3.25     10.82 o
  -6  14   6        9.82       31.88     13.05 o
  -5  14   6        2.76       -0.70     11.63 o
  -4  14   6        8.27        7.16     11.33 o
  -3  14   6       15.16       22.75     14.19 o
  -2  14   6        1.57        7.23     11.80 o
  -1  14   6        2.47        6.44     15.24 o
   0  14   6        3.33        6.07     11.65 o
   1  14   6        4.85       24.88     13.66 o
   2  14   6       10.73       25.77     11.13 o
   3  14   6       15.65       28.86     12.95 o
  -7  15   6        0.00        3.27     11.97 o
  -6  15   6        6.45       16.46     13.64 o
  -5  15   6        0.36        1.15     12.66 o
  -4  15   6        3.95       13.76     15.30 o
  -3  15   6        0.14        2.60     14.05 o
  -2  15   6        0.34       -6.09     12.94 o
  -1  15   6        3.75       13.46     12.23 o
   0  15   6        8.26       13.91     14.25 o
   1  15   6        2.17       -2.42     14.55 o
  -4  16   6        2.24       11.36     14.57 o
  -3  16   6        6.57       17.07     13.50 o
  -2  16   6        0.55       -3.41     15.22 o
 -16   1   7        1.64       26.49     14.10 o
 -15   1   7       13.99       20.05     10.68 o
 -14   1   7        2.60        2.85     11.55 o
 -13   1   7       25.81       29.36     11.68 o
 -12   1   7       17.97       23.98     11.59 o
 -11   1   7      297.12      274.34     19.59 o
 -10   1   7      639.93      637.32     15.69 o
  -9   1   7        0.71        8.92     12.49 o
  -8   1   7      125.50      129.96     12.52 o
  -7   1   7      736.90      741.43     17.81 o
  -6   1   7       28.68       50.14     10.82 o
  -5   1   7        0.42      -15.15     12.78 o
  -4   1   7      121.18      120.16     12.70 o
  -3   1   7     1634.26     1532.40     21.06 o
  -2   1   7      100.07       98.04     12.82 o
  -1   1   7      980.96      970.72     17.88 o
   0   1   7       40.60       37.17     11.42 o
   1   1   7      244.71      244.89     12.11 o
   2   1   7       34.89       42.84     10.46 o
   3   1   7        2.66        5.99     11.78 o
   4   1   7        5.35       13.38     11.82 o
   5   1   7      176.13      159.64     11.92 o
   6   1   7      292.45      301.54     14.93 o
   7   1   7       10.87       11.15     10.61 o
   8   1   7        1.36       -0.03      9.26 o
   9   1   7        1.64        1.88      9.63 o
 -16   2   7        0.96       -2.80     11.97 o
 -15   2   7        2.93       17.42     10.89 o
 -14   2   7        0.04       22.45     12.18 o
 -13   2   7       46.95       55.11     10.38 o
 -12   2   7      292.44      287.51     11.38 o
 -11   2   7      937.35      915.81     16.30 o
 -10   2   7       61.79       63.20     12.16 o
  -9   2   7        0.10        6.04     12.49 o
  -8   2   7       27.75       28.48     13.34 o
  -7   2   7      212.84      199.16     13.45 o
  -6   2   7      175.02      165.26     15.35 o
  -5   2   7     1018.27      957.64     16.84 o
  -4   2   7       12.69       26.52     12.21 o
  -3   2   7      204.62      204.78     13.46 o
  -2   2   7     2840.26     2738.28     23.65 o
  -1   2   7      996.39     1034.71     23.98 o
   0   2   7      841.27      838.02     18.32 o
   1   2   7     2369.10     2392.16     19.87 o
   2   2   7        4.95       12.56      9.80 o
   3   2   7       35.45       24.23     10.62 o
   4   2   7       12.85       12.94     10.89 o
   5   2   7       91.85       72.99     10.99 o
   6   2   7       66.62       67.94     10.04 o
   7   2   7        0.82        9.08     11.92 o
   8   2   7        5.70        5.60     11.21 o
   9   2   7        3.10        0.06     11.80 o
 -16   3   7        2.56        6.98     14.16 o
 -15   3   7        0.38        9.27     12.61 o
 -14   3   7       12.20        9.59     12.02 o
 -13   3   7      103.39      107.70     10.17 o
 -12   3   7     1138.10     1084.42     32.57 o
 -11   3   7      222.53      223.23     11.65 o
 -10   3   7      116.65      116.71     12.14 o
  -9   3   7       64.97       74.56     10.84 o
  -8   3   7      128.47      126.11     14.18 o
  -7   3   7      477.84      450.19     16.17 o
  -6   3   7     1016.79     1072.10     19.32 o
  -5   3   7       45.14       41.46     10.36 o
  -4   3   7      218.09      208.22     14.03 o
  -3   3   7      635.01      703.99     16.30 o
  -2   3   7      532.50      521.59     16.00 o
  -1   3   7     4730.46     4681.22     40.94 o
   0   3   7     1142.89     1109.01     17.76 o
   1   3   7       29.27       45.71     11.06 o
   2   3   7      245.63      251.19     13.30 o
   3   3   7        5.57       28.30     10.71 o
   4   3   7       81.96       84.99      9.85 o
   5   3   7       61.61       65.97     10.63 o
   6   3   7        0.85       -6.03      9.12 o
   7   3   7        6.04        8.37     10.03 o
   8   3   7       90.59       90.89     10.99 o
   9   3   7        9.15       16.63     12.01 o
 -15   4   7        0.12       -1.92     11.04 o
 -14   4   7        0.47        2.46     12.12 o
 -13   4   7       10.79       16.80      9.87 o
 -12   4   7       45.16       73.82      9.53 o
 -11   4   7       21.48       26.24     10.77 o
 -10   4   7        0.04       19.57     10.78 o
  -9   4   7       50.33       59.02     10.03 o
  -8   4   7      160.96      167.35     12.59 o
  -7   4   7       45.28       64.20     13.48 o
  -6   4   7      249.84      261.94     17.80 o
  -5   4   7      331.89      336.75     15.12 o
  -4   4   7       17.40        9.60      9.93 o
  -3   4   7      812.47      822.07     16.04 o
  -2   4   7     2628.68     2627.25     21.06 o
  -1   4   7      282.81      258.22     12.18 o
   0   4   7        0.72        8.56      9.05 o
   1   4   7        4.66        7.44      9.78 o
   2   4   7       73.85       97.24     10.51 o
   3   4   7       24.17       26.02     10.30 o
   4   4   7       18.76       25.41      9.92 o
   5   4   7        2.37       13.56      8.78 o
   6   4   7        0.77        9.85     10.46 o
   7   4   7       15.55       29.52      9.43 o
   8   4   7        4.45        8.39      9.82 o
   9   4   7        6.92       25.57     11.25 o
 -15   5   7        1.25       13.17     11.28 o
 -14   5   7        0.47       19.56     11.69 o
 -13   5   7       77.47       77.32     10.24 o
 -12   5   7      329.39      293.42     17.55 o
 -11   5   7       65.75       57.20     10.23 o
 -10   5   7        0.00       13.33     10.25 o
  -9   5   7       69.35       76.88     12.45 o
  -8   5   7       30.39       37.41     11.56 o
  -7   5   7       28.47       36.11     12.09 o
  -6   5   7       22.03       20.15     13.08 o
  -5   5   7      102.44       97.84     15.16 o
  -4   5   7        3.02        1.91     11.01 o
  -3   5   7      295.87      306.28     10.73 o
  -2   5   7      183.18      165.63      9.15 o
  -1   5   7       46.61       36.48     11.00 o
   0   5   7     1149.15     1164.63     16.23 o
   1   5   7      532.98      551.38     12.31 o
   2   5   7        2.62       11.13     12.23 o
   3   5   7       71.41       66.22     11.61 o
   4   5   7       12.41       15.89     11.06 o
   5   5   7       12.42       25.17      9.96 o
   6   5   7        1.89       20.29     11.45 o
   7   5   7        1.90      -11.26      9.49 o
   8   5   7        7.20       30.62     13.30 o
 -15   6   7        1.52        1.89     10.72 o
 -14   6   7        4.13       10.12     11.67 o
 -13   6   7       21.86       23.15     11.67 o
 -12   6   7       39.42       23.95     15.03 o
 -11   6   7       18.28       23.59      9.86 o
 -10   6   7        5.10       10.36      9.76 o
  -9   6   7       39.38       34.22     12.24 o
  -8   6   7      133.04      108.10     14.48 o
  -7   6   7        0.04       -7.43     15.26 o
  -6   6   7      264.88      265.46     16.56 o
  -5   6   7        0.03        4.47     14.38 o
  -4   6   7      790.24      768.97     22.94 o
  -3   6   7      241.74      261.82     12.86 o
  -2   6   7      301.70      308.47     10.43 o
  -1   6   7       79.48       85.79      9.32 o
   0   6   7        6.33       19.13     11.05 o
   1   6   7       21.33       37.09     11.18 o
   2   6   7        0.03        9.08     10.10 o
   3   6   7        3.14       22.50     12.44 o
   4   6   7       43.17       40.39     12.50 o
   5   6   7       69.58       43.61     19.12 o
   6   6   7        5.33       15.95     11.48 o
   7   6   7        3.55        1.67      9.84 o
   8   6   7        0.04        2.85     13.71 o
 -14   7   7        6.47        8.26     12.64 o
 -13   7   7        1.68       -6.22     12.66 o
 -12   7   7        5.73      -11.08     11.64 o
 -11   7   7        2.74       13.08     11.37 o
 -10   7   7        7.74       18.78     11.84 o
  -9   7   7        0.98       19.19     12.87 o
  -8   7   7      424.11      434.87     22.18 o
  -7   7   7      135.64      136.62     11.68 o
  -6   7   7        0.81      -18.97     12.89 o
  -5   7   7      105.18      114.51     16.41 o
  -4   7   7       23.77       31.00     19.14 o
  -3   7   7        3.56        4.08     10.48 o
  -2   7   7      213.43      211.64     12.98 o
  -1   7   7        0.76        8.21      9.15 o
   0   7   7      114.47       98.74     11.66 o
   1   7   7      134.08      126.83     10.41 o
   2   7   7       78.90       83.54      9.68 o
   3   7   7      326.06      350.27     13.98 o
   4   7   7       93.99       82.01     11.53 o
   5   7   7        5.32        2.75      9.90 o
   6   7   7       70.48       75.54     11.56 o
   7   7   7        0.18       14.74     15.11 o
   8   7   7        0.91       -2.14     12.34 o
 -14   8   7        0.03        1.77     12.16 o
 -13   8   7        6.62        8.55     13.37 o
 -12   8   7       10.20        2.90     11.02 o
 -11   8   7        8.20       29.91     15.40 o
 -10   8   7       24.28        8.72     12.00 o
  -9   8   7       64.10       69.33     10.23 o
  -8   8   7      509.97      539.14     23.32 o
  -7   8   7        5.60       19.81     11.61 o
  -6   8   7       25.07       37.52     12.19 o
  -5   8   7      101.37       97.14     18.53 o
  -4   8   7      470.86      440.39     17.35 o
  -3   8   7       91.87       97.10     12.92 o
  -2   8   7      515.20      536.81     14.89 o
  -1   8   7       65.70       56.42     11.30 o
   0   8   7      185.15      205.39     13.95 o
   1   8   7      117.58      131.50     11.97 o
   2   8   7       79.31       88.99     10.61 o
   3   8   7        7.72       14.33      9.22 o
   4   8   7        6.24       13.89      9.74 o
   5   8   7        0.28        2.23      9.49 o
   6   8   7       19.40       26.68     11.68 o
   7   8   7        4.33       19.33     11.03 o
 -13   9   7        7.12        6.77     12.03 o
 -12   9   7        7.93       30.77     12.86 o
 -11   9   7       30.25       23.76     11.98 o
 -10   9   7        0.31       -6.01     15.24 o
  -9   9   7       15.24       13.07     10.27 o
  -8   9   7       55.56       81.20     12.63 o
  -7   9   7       28.28       29.75     10.53 o
  -6   9   7        0.89        3.09     12.79 o
  -5   9   7      207.67      223.31     19.94 o
  -4   9   7       89.74       82.33     12.70 o
  -3   9   7        2.64        4.63     14.37 o
  -2   9   7       35.18       36.53     12.95 o
  -1   9   7        1.80        2.43     14.82 o
   0   9   7       10.29       21.15     12.89 o
   1   9   7        1.14        9.71     10.75 o
   2   9   7        4.28       10.84     12.42 o
   3   9   7       49.76       57.70     10.32 o
   4   9   7       10.07       10.24     10.88 o
   5   9   7        1.96        1.41     13.72 o
   6   9   7        5.86       14.09     12.78 o
   7   9   7       15.88       19.01     11.07 o
 -13  10   7        0.95        8.72     11.71 o
 -12  10   7        3.29       11.17     15.10 o
 -11  10   7      104.17       90.98     13.71 o
 -10  10   7        5.98       16.39     17.88 o
  -9  10   7       18.59       17.17     12.98 o
  -8  10   7      117.30      110.45     17.44 o
  -7  10   7       45.46       40.49     10.56 o
  -6  10   7        0.03       -6.57     12.52 o
  -5  10   7       57.35       54.99     11.52 o
  -4  10   7       11.15        7.12     15.04 o
  -3  10   7        0.03       10.51     13.79 o
  -2  10   7        0.95       12.86     11.38 o
  -1  10   7       18.67       45.59     13.06 o
   0  10   7       10.29       26.51     13.04 o
   1  10   7        3.84        6.92     10.33 o
   2  10   7        7.27       21.76     12.35 o
   3  10   7        6.18        9.49     11.07 o
   4  10   7        7.00        9.92     11.36 o
   5  10   7        2.41       24.43     12.16 o
   6  10   7        0.07        7.56     13.33 o
 -12  11   7        0.04       24.46     13.96 o
 -11  11   7       18.73        6.01     18.54 o
 -10  11   7       13.45        5.72     11.35 o
  -9  11   7        0.00       -8.42     11.12 o
  -8  11   7       30.64       14.57     11.42 o
  -7  11   7        2.31       11.33     11.25 o
  -6  11   7      279.53      302.68     15.17 o
  -5  11   7       31.65       42.76     10.69 o
  -4  11   7        1.73        5.83     16.42 o
  -3  11   7        5.25       14.41     12.29 o
  -2  11   7        0.61       12.41     13.44 o
  -1  11   7       10.00        6.85     11.16 o
   0  11   7        0.55        3.99     12.46 o
   1  11   7       55.80       42.17     11.38 o
   2  11   7        0.04       -1.44      9.06 o
   3  11   7       24.38       19.23     10.50 o
   4  11   7        0.77        0.00     10.91 o
   5  11   7        2.25        4.36     11.99 o
 -11  12   7        4.94       14.02     13.17 o
 -10  12   7        5.78        8.62     12.81 o
  -9  12   7       12.45       14.05      9.90 o
  -8  12   7      112.49      100.45     18.19 o
  -7  12   7        2.00        7.05     11.56 o
  -6  12   7       27.50       34.79     12.05 o
  -5  12   7       51.28       45.38     14.81 o
  -4  12   7       13.84       22.76     13.69 o
  -3  12   7       24.26       30.83     12.88 o
  -2  12   7        5.57       -1.63     12.90 o
  -1  12   7       20.87       24.72     13.28 o
   0  12   7        3.36       11.99     11.35 o
   1  12   7        0.06       10.16     12.84 o
   2  12   7       38.00       38.13      9.86 o
   3  12   7        0.00       24.51     11.91 o
   4  12   7        9.99       25.77     12.07 o
   5  12   7        0.03       19.82     12.03 o
 -10  13   7        2.80       14.07     11.89 o
  -9  13   7        1.36        9.05     11.99 o
  -8  13   7        8.51        4.71     12.92 o
  -7  13   7        5.18       -8.67     14.73 o
  -6  13   7       29.82       33.55     13.06 o
  -5  13   7        7.57       11.40     13.46 o
  -4  13   7        7.98        4.98     15.04 o
  -3  13   7       10.26       11.32     13.89 o
  -2  13   7       18.72       11.37     13.20 o
  -1  13   7        2.81        8.64     10.65 o
   0  13   7        3.30       16.33     11.33 o
   1  13   7       21.01       30.28     11.92 o
   2  13   7        3.69       14.98     11.06 o
   3  13   7        1.52        4.65     13.77 o
  -9  14   7        2.33       23.23     13.55 o
  -8  14   7        0.50       12.27     11.18 o
  -7  14   7        4.89       -4.62     13.27 o
  -6  14   7       22.54       16.27     13.06 o
  -5  14   7        0.03        7.86     14.96 o
  -4  14   7        1.49        9.86     12.93 o
  -3  14   7        2.95        2.10     11.85 o
  -2  14   7        0.77        4.19     13.84 o
  -1  14   7        3.84      -14.12     12.80 o
   0  14   7        1.54        8.38     13.51 o
   1  14   7        0.27        4.63     13.48 o
   2  14   7       20.82       44.06     14.98 o
  -7  15   7        2.10        2.87     15.65 o
  -6  15   7        4.64        7.00     13.34 o
  -5  15   7        2.83        3.36     15.83 o
  -4  15   7        0.01       18.62     13.79 o
  -3  15   7        3.56        1.47     15.16 o
  -2  15   7       17.64       36.98     18.20 o
  -1  15   7        8.25        8.15     12.64 o
   0  15   7        0.01       -4.01     13.35 o
 -16   0   8        0.69       11.71     19.47 o
 -15   0   8       10.01       15.41     15.77 o
 -14   0   8        2.65       26.93     18.23 o
 -13   0   8       39.46       43.26     15.33 o
 -12   0   8      238.12      235.24     19.38 o
 -11   0   8      209.53      208.92     16.10 o
 -10   0   8     1897.87     1876.96     74.01 o
  -9   0   8     1029.80     1003.18     22.87 o
  -8   0   8      103.05      143.85     19.80 o
  -7   0   8      161.87      136.46     19.24 o
  -6   0   8      850.65      812.63     24.42 o
  -5   0   8     2731.60     2709.72     34.69 o
  -4   0   8      424.11      409.90     19.61 o
  -3   0   8      757.24      807.72     24.90 o
  -2   0   8      533.41      549.51     22.73 o
  -1   0   8      169.02      162.00     19.44 o
   0   0   8      269.10      245.37     19.38 o
   1   0   8        7.80       24.99     16.77 o
   2   0   8       74.68       55.81     16.82 o
   3   0   8       83.38       99.55     13.98 o
   4   0   8      365.97      361.24     27.20 o
   5   0   8       68.91       88.90     16.27 o
   6   0   8       16.00       15.64     13.85 o
   7   0   8        0.04       13.68     13.25 o
   8   0   8        6.35       30.39     18.17 o
 -16   1   8        0.59       15.97     12.24 o
 -15   1   8        9.82       16.37     13.12 o
 -14   1   8       14.91       14.66     12.79 o
 -13   1   8       21.64       44.29     12.99 o
 -12   1   8      362.71      322.75     13.80 o
 -11   1   8      299.47      265.62     11.99 o
 -10   1   8      297.33      272.85     14.76 o
  -9   1   8       34.28       35.22     12.72 o
  -8   1   8      492.05      493.22     14.03 o
  -7   1   8      195.85      203.24     11.63 o
  -6   1   8     1207.94     1212.17     19.40 o
  -5   1   8      427.13      421.51     14.88 o
  -4   1   8     1679.58     1750.81     23.16 o
  -3   1   8     1191.48     1245.08     19.24 o
  -2   1   8      108.29       95.56     12.56 o
  -1   1   8      400.36      418.17     15.49 o
   0   1   8        1.65        4.43     10.00 o
   1   1   8       61.00       64.72     10.88 o
   2   1   8       69.63       79.39     10.21 o
   3   1   8       12.55       27.54     10.63 o
   4   1   8        0.00        2.05     10.58 o
   5   1   8        3.93       14.62      9.30 o
   6   1   8        0.12       10.11     13.68 o
   7   1   8        0.01       -0.62      9.65 o
   8   1   8        0.10        3.71      8.95 o
 -16   2   8        4.81       17.56     11.51 o
 -15   2   8       15.38       28.58     11.33 o
 -14   2   8       12.59       16.35     12.86 o
 -13   2   8       25.32       22.66     11.20 o
 -12   2   8      121.35      125.31     13.87 o
 -11   2   8      402.06      387.82     12.79 o
 -10   2   8        6.43       10.61     13.64 o
  -9   2   8       20.77       28.14     11.67 o
  -8   2   8      372.74      384.38     15.87 o
  -7   2   8      872.69      895.68     16.98 o
  -6   2   8      226.45      257.37     12.79 o
  -5   2   8     2326.17     2427.68     69.31 o
  -4   2   8      652.21      635.38     17.12 o
  -3   2   8      412.30      409.97     17.93 o
  -2   2   8      107.07       99.38     11.99 o
  -1   2   8     2222.33     2162.90     27.93 o
   0   2   8      260.29      255.18     13.37 o
   1   2   8       52.49       57.33     14.33 o
   2   2   8       40.79       48.33     10.83 o
   3   2   8       22.77       21.80      8.50 o
   4   2   8      190.04      193.75     12.85 o
   5   2   8      165.32      190.52     12.46 o
   6   2   8       25.22       28.50     10.00 o
   7   2   8        5.14        6.14      9.37 o
   8   2   8       16.75       25.25     10.86 o
 -16   3   8        1.42       20.08     14.24 o
 -15   3   8       19.67       13.00     11.80 o
 -14   3   8       66.30       80.79     13.90 o
 -13   3   8        4.35       19.89     10.35 o
 -12   3   8       33.12       14.26     11.89 o
 -11   3   8      130.94      121.21     13.94 o
 -10   3   8       90.68      101.13     12.28 o
  -9   3   8       25.23       29.35     13.28 o
  -8   3   8       48.27       48.65     13.00 o
  -7   3   8      654.37      709.43     15.60 o
  -6   3   8      701.36      754.05     16.11 o
  -5   3   8        1.40        1.62     10.29 o
  -4   3   8        9.43       12.89     11.25 o
  -3   3   8     2329.29     2271.54     49.34 o
  -2   3   8      117.14      131.40     10.68 o
  -1   3   8      555.51      558.99     13.48 o
   0   3   8     1585.24     1587.01     17.12 o
   1   3   8       26.03       37.01     10.25 o
   2   3   8      342.12      350.45     21.33 o
   3   3   8      248.43      255.63     14.65 o
   4   3   8        0.58       10.60     10.47 o
   5   3   8       98.16      101.51      9.51 o
   6   3   8        1.19       33.66     12.47 o
   7   3   8        7.40       15.62      9.58 o
   8   3   8       61.47       56.40     12.12 o
 -16   4   8        9.10       11.96     11.03 o
 -15   4   8        7.65       21.85     12.14 o
 -14   4   8        9.71       15.42     10.63 o
 -13   4   8      163.51      137.16     11.10 o
 -12   4   8        6.12        2.79     10.17 o
 -11   4   8      116.15      135.56     12.20 o
 -10   4   8       38.18       45.67     13.35 o
  -9   4   8       63.44       50.48     13.06 o
  -8   4   8        0.75        2.49     11.63 o
  -7   4   8        2.25       -3.51     13.12 o
  -6   4   8        0.44        7.26     13.39 o
  -5   4   8      267.27      298.05     12.08 o
  -4   4   8      634.83      652.72     14.89 o
  -3   4   8     2682.65     2671.42     22.97 o
  -2   4   8        1.79        3.10     10.55 o
  -1   4   8       36.69       34.97     10.92 o
   0   4   8      530.31      538.00     13.41 o
   1   4   8      463.36      458.57     16.81 o
   2   4   8        0.00       13.55      9.64 o
   3   4   8       23.83       28.49      9.06 o
   4   4   8        1.17       -0.35      8.83 o
   5   4   8       15.30       19.62      9.97 o
   6   4   8      123.24      128.41     11.54 o
   7   4   8        1.07        7.12     12.77 o
   8   4   8       19.37       13.39     11.88 o
 -15   5   8        0.75        3.92     11.00 o
 -14   5   8        1.07        1.19     10.50 o
 -13   5   8        8.81       10.03     11.66 o
 -12   5   8      241.93      206.33     13.94 o
 -11   5   8       45.01       46.93     10.50 o
 -10   5   8       17.88       11.13     10.04 o
  -9   5   8       57.56       56.95     12.64 o
  -8   5   8        3.68        7.02     15.21 o
  -7   5   8        0.80        8.01     16.60 o
  -6   5   8      325.05      330.22     22.42 o
  -5   5   8       85.14       88.33     12.95 o
  -4   5   8        8.40        3.82     10.75 o
  -3   5   8        0.16        2.48      9.11 o
  -2   5   8      327.32      323.36     11.60 o
  -1   5   8       27.61       25.54     10.85 o
   0   5   8        1.98       11.85     10.21 o
   1   5   8      359.75      331.45     11.60 o
   2   5   8      170.88      183.96     10.67 o
   3   5   8      138.32      163.99     14.63 o
   4   5   8        0.08      -15.59     10.42 o
   5   5   8       15.46       18.72     11.36 o
   6   5   8       64.88       71.34     10.81 o
   7   5   8        0.02       11.12     12.10 o
   8   5   8        9.09       30.90     12.12 o
 -15   6   8        3.14       17.79     10.67 o
 -14   6   8        3.43        2.41     11.50 o
 -13   6   8        0.00        6.11     10.64 o
 -12   6   8       34.41       36.98      9.69 o
 -11   6   8        2.56       12.22     11.68 o
 -10   6   8       75.92       66.37     10.61 o
  -9   6   8      322.64      300.09     13.32 o
  -8   6   8       63.99       70.26     13.02 o
  -7   6   8      224.36      218.56     16.59 o
  -6   6   8       78.06      111.43     25.52 o
  -5   6   8       69.24       99.84     18.26 o
  -4   6   8        2.07        8.85     12.38 o
  -3   6   8       89.67       86.68     10.49 o
  -2   6   8      135.33      118.57     11.29 o
  -1   6   8        0.74        2.66      9.41 o
   0   6   8        2.29        8.59     10.94 o
   1   6   8       78.15       84.54      9.72 o
   2   6   8       99.95       98.00     11.16 o
   3   6   8       85.26       78.28      9.79 o
   4   6   8       71.50       87.16     14.38 o
   5   6   8      152.43      146.52     16.46 o
   6   6   8        4.05        7.07     11.20 o
   7   6   8        5.03       16.35     11.10 o
 -15   7   8        5.40       10.67     11.74 o
 -14   7   8        0.26       15.90     12.17 o
 -13   7   8        0.26       10.62     10.51 o
 -12   7   8        4.27       19.81     10.49 o
 -11   7   8       37.13       50.07     11.16 o
 -10   7   8      183.22      198.06     12.55 o
  -9   7   8       27.36       32.08     27.33 o
  -8   7   8       67.90       79.12     14.74 o
  -7   7   8       91.93      122.69     18.75 o
  -6   7   8        2.47        5.79     18.36 o
  -5   7   8      194.78      212.54     29.62 o
  -4   7   8      163.82      153.87     12.60 o
  -3   7   8      134.73      114.25     11.90 o
  -2   7   8       18.58       10.53     12.60 o
  -1   7   8        2.06       12.03     10.15 o
   0   7   8        6.55       20.19      9.39 o
   1   7   8      433.21      455.13     12.12 o
   2   7   8       45.59       43.84     12.10 o
   3   7   8       10.08       24.82     12.61 o
   4   7   8        0.56        6.19     11.37 o
   5   7   8       24.84       23.68     13.75 o
   6   7   8        0.61        1.36     11.56 o
   7   7   8        8.41       10.76     13.86 o
 -14   8   8        0.88       -7.51     12.53 o
 -13   8   8        0.01        8.43     10.94 o
 -12   8   8        5.73       20.93     12.71 o
 -11   8   8        1.07       10.85     12.24 o
 -10   8   8        7.64       11.37     14.83 o
  -9   8   8        1.46       -0.48     14.06 o
  -8   8   8        8.39       33.25     14.03 o
  -7   8   8      211.38      225.82     15.82 o
  -6   8   8        1.30       11.43     14.89 o
  -5   8   8       48.02       31.77     18.29 o
  -4   8   8      154.54      148.19     14.00 o
  -3   8   8       11.03        6.33     10.88 o
  -2   8   8       48.22       61.75     10.95 o
  -1   8   8        0.75        8.97     10.48 o
   0   8   8       13.69       19.70      8.48 o
   1   8   8      499.66      480.29     12.33 o
   2   8   8      113.32      110.74     10.35 o
   3   8   8       18.60       15.75      8.79 o
   4   8   8       75.87       76.27      9.52 o
   5   8   8        4.16       17.00     10.40 o
   6   8   8       64.93       49.33     10.35 o
   7   8   8        2.57       14.02     10.07 o
 -14   9   8        9.88        5.38     11.08 o
 -13   9   8        0.07        2.96     11.53 o
 -12   9   8       60.22       65.20     11.43 o
 -11   9   8        3.51        2.56     12.18 o
 -10   9   8       20.43       29.14     11.20 o
  -9   9   8        6.66        4.89     10.90 o
  -8   9   8        0.54       15.43     10.54 o
  -7   9   8        8.84       13.35     12.49 o
  -6   9   8        4.15        6.40     20.70 o
  -5   9   8      336.84      343.09     33.43 o
  -4   9   8       67.10       67.18     14.33 o
  -3   9   8        0.00       -3.88     11.81 o
  -2   9   8       50.34       35.21     10.61 o
  -1   9   8      328.07      316.81     15.26 o
   0   9   8       11.89       17.58     11.15 o
   1   9   8      341.51      334.43     13.77 o
   2   9   8      174.52      174.21     13.04 o
   3   9   8        0.39       13.65     10.54 o
   4   9   8       54.49       37.82     10.38 o
   5   9   8       15.65       18.27      9.26 o
   6   9   8        0.06       17.48     11.26 o
 -13  10   8       25.97       26.68     12.56 o
 -12  10   8        7.43        1.44     12.99 o
 -11  10   8        0.77        2.18     12.16 o
 -10  10   8        1.65       14.79     12.30 o
  -9  10   8        0.51       -0.35     12.52 o
  -8  10   8       28.74       33.84     12.50 o
  -7  10   8      209.26      222.39     14.59 o
  -6  10   8      274.11      275.51     14.47 o
  -5  10   8      203.99      193.73     26.82 o
  -4  10   8        7.92        8.89     15.14 o
  -3  10   8       13.28       19.53     11.76 o
  -2  10   8      138.80      129.23     12.57 o
  -1  10   8       76.51       68.15     12.76 o
   0  10   8       13.55       25.72     12.56 o
   1  10   8       17.03       28.93      9.99 o
   2  10   8        0.67       -9.49     11.07 o
   3  10   8       26.30       17.47     11.48 o
   4  10   8        6.47        4.88     13.06 o
   5  10   8        3.27        7.11     11.99 o
 -12  11   8        0.01        8.93     10.72 o
 -11  11   8        0.82       -2.28     13.28 o
 -10  11   8       19.77       23.51     12.56 o
  -9  11   8        0.02       21.97     14.44 o
  -8  11   8       97.65       90.84     11.56 o
  -7  11   8       48.37       68.55     13.18 o
  -6  11   8        1.68       23.78     18.02 o
  -5  11   8       24.49       -7.91     14.71 o
  -4  11   8      128.84      123.42     13.39 o
  -3  11   8       17.89        7.07     13.42 o
  -2  11   8       16.51       25.17     15.52 o
  -1  11   8        0.50       -3.79     13.36 o
   0  11   8       18.46       17.80     12.63 o
   1  11   8      113.82      112.60     12.85 o
   2  11   8        0.33       11.57     11.20 o
   3  11   8       19.08       35.94     13.65 o
   4  11   8        3.99       12.34     11.00 o
   5  11   8        2.84       10.82     12.83 o
 -11  12   8        3.93       14.72     11.71 o
 -10  12   8       14.54       28.57     15.50 o
  -9  12   8        0.54       24.30     12.57 o
  -8  12   8        2.39       33.80     12.87 o
  -7  12   8        5.71       38.58     12.82 o
  -6  12   8       27.17       68.03     18.38 o
  -5  12   8        0.19       17.16     17.88 o
  -4  12   8        0.14       -5.56     16.07 o
  -3  12   8       19.72       16.10     13.99 o
  -2  12   8        3.39        9.42     14.49 o
  -1  12   8        0.01       14.65     11.42 o
   0  12   8        0.20        7.71     13.51 o
   1  12   8        0.00       13.13     11.85 o
   2  12   8        2.66        6.53     13.71 o
   3  12   8        0.00        2.30     11.93 o
   4  12   8        0.02      -13.33     14.58 o
 -10  13   8        3.45       18.59     13.53 o
  -9  13   8        2.83        6.58     13.45 o
  -8  13   8        0.18        5.18     13.08 o
  -7  13   8       52.93       59.16     13.23 o
  -6  13   8        0.65       -6.92     18.35 o
  -5  13   8        0.36       -8.11     15.94 o
  -4  13   8        0.13        0.87     12.07 o
  -3  13   8        6.43       -5.74     14.44 o
  -2  13   8        2.13        1.89     17.02 o
  -1  13   8        2.05       16.75     11.51 o
   0  13   8        8.76        4.54     12.26 o
   1  13   8        7.95        9.84     13.23 o
   2  13   8        3.99       14.93     13.61 o
   3  13   8       20.78        9.80     11.71 o
  -9  14   8        0.10        1.43     11.26 o
  -8  14   8       36.21       35.09     12.63 o
  -7  14   8        9.71        3.16     15.53 o
  -6  14   8        0.04       16.62     15.55 o
  -5  14   8        0.67       12.90     15.33 o
  -4  14   8       14.38       17.96     16.33 o
  -3  14   8        2.17        7.16     12.99 o
  -2  14   8        1.18       11.84     16.92 o
  -1  14   8        7.22        3.16     12.42 o
   0  14   8        7.42       12.80     13.60 o
   1  14   8        3.70        2.78     12.68 o
  -7  15   8        8.25        9.95     15.29 o
  -6  15   8        3.16        0.79     15.59 o
  -5  15   8        3.24       12.44     16.12 o
  -4  15   8        1.18        3.19     12.98 o
  -3  15   8        5.53        6.69     13.44 o
  -2  15   8       11.00       18.65     15.29 o
  -1  15   8        0.91        1.11     12.52 o
 -16   1   9        6.95       24.18     12.22 o
 -15   1   9        1.41        1.33     11.00 o
 -14   1   9       13.00       17.32     11.22 o
 -13   1   9       23.49       28.57     11.67 o
 -12   1   9      273.14      251.89     11.94 o
 -11   1   9       47.14       57.08     12.89 o
 -10   1   9       25.05       24.45     12.15 o
  -9   1   9      114.79      111.51     14.76 o
  -8   1   9      171.52      172.42     11.62 o
  -7   1   9        6.81        0.42     10.68 o
  -6   1   9        7.53        9.47     11.74 o
  -5   1   9      369.13      362.64     17.54 o
  -4   1   9        9.99        4.42     12.99 o
  -3   1   9        0.04        0.13     11.91 o
  -2   1   9       13.26       18.61     12.88 o
  -1   1   9        0.49      -14.86     14.29 o
   0   1   9      264.33      272.55     12.39 o
   1   1   9      449.52      479.52     14.30 o
   2   1   9       74.38       92.94     10.82 o
   3   1   9        0.52       -4.69     11.90 o
   4   1   9       74.27       81.46     10.47 o
   5   1   9       41.68       53.89     10.89 o
   6   1   9        0.60       -2.66      9.56 o
   7   1   9       23.45       22.30      9.07 o
   8   1   9       11.27       21.11     11.85 o
 -16   2   9        1.65       16.19     13.81 o
 -15   2   9        0.00       -1.17     10.89 o
 -14   2   9        4.45        7.27     11.23 o
 -13   2   9      139.53      158.44     11.89 o
 -12   2   9      197.75      197.27     12.83 o
 -11   2   9       26.12       32.52     13.11 o
 -10   2   9       27.74       18.45     12.35 o
  -9   2   9       51.50       52.44     11.22 o
  -8   2   9      107.40      125.32     13.30 o
  -7   2   9       35.92       34.49     10.78 o
  -6   2   9      266.61      276.55     14.48 o
  -5   2   9     1227.65     1310.84     19.51 o
  -4   2   9       54.28       67.29     11.68 o
  -3   2   9     2816.64     2938.23     33.03 o
  -2   2   9     3761.41     3908.20     35.34 o
  -1   2   9        0.05       11.70     10.72 o
   0   2   9      530.99      534.77     12.46 o
   1   2   9       21.70       34.15     10.15 o
   2   2   9       24.95       37.32     10.03 o
   3   2   9        5.40        7.15      8.66 o
   4   2   9       73.29       76.78     10.89 o
   5   2   9       43.77       42.59     10.95 o
   6   2   9      152.58      126.70      9.37 o
   7   2   9        0.50       17.70     11.76 o
 -16   3   9        0.33        3.24     12.38 o
 -15   3   9        3.44       11.42     10.24 o
 -14   3   9        5.28       18.03      9.86 o
 -13   3   9        1.36       -2.28     10.22 o
 -12   3   9      176.61      177.60     14.02 o
 -11   3   9        5.70        5.32     11.55 o
 -10   3   9       59.60       63.90     13.47 o
  -9   3   9        4.06        8.73     12.41 o
  -8   3   9      187.10      193.29     12.82 o
  -7   3   9       76.08       74.88     13.38 o
  -6   3   9       43.41       44.26     12.15 o
  -5   3   9      628.47      639.58     17.52 o
  -4   3   9     1145.18     1120.00     17.27 o
  -3   3   9       68.55       71.59     10.65 o
  -2   3   9      669.92      732.60     15.26 o
  -1   3   9     1137.98     1142.35     17.36 o
   0   3   9       49.03       53.41     11.25 o
   1   3   9      323.10      316.74     10.75 o
   2   3   9      128.97      108.57     10.30 o
   3   3   9        1.09        5.25     10.48 o
   4   3   9      150.64      150.31      9.16 o
   5   3   9       25.55       36.55     10.18 o
   6   3   9      131.56      128.98     12.60 o
   7   3   9       49.76       23.18     11.21 o
 -16   4   9        0.49        9.59     12.68 o
 -15   4   9        3.69       10.79     12.03 o
 -14   4   9       19.67       26.92     12.06 o
 -13   4   9       26.12       30.84     10.32 o
 -12   4   9       26.15       36.44     12.83 o
 -11   4   9        7.19       25.09     13.00 o
 -10   4   9        6.14       11.59     12.86 o
  -9   4   9       18.11       31.26     12.02 o
  -8   4   9        1.82        4.56     15.06 o
  -7   4   9      668.48      676.21     20.72 o
  -6   4   9      901.92      995.45     14.90 o
  -5   4   9      477.78      471.52     12.23 o
  -4   4   9      142.13      146.23     13.54 o
  -3   4   9      233.71      231.07     15.67 o
  -2   4   9      170.98      181.98     11.37 o
  -1   4   9      100.06      106.38     10.65 o
   0   4   9       53.62       46.44     11.30 o
   1   4   9        3.60       20.16     10.68 o
   2   4   9        7.80       23.46     10.72 o
   3   4   9       19.17       25.44     11.51 o
   4   4   9        0.05       14.20     10.70 o
   5   4   9        0.13       14.50      9.67 o
   6   4   9       22.48       37.83     11.31 o
   7   4   9        4.85       12.30     11.02 o
 -16   5   9        2.84        8.42     12.68 o
 -15   5   9       24.34       12.81     13.41 o
 -14   5   9       31.12       43.05     11.52 o
 -13   5   9        1.10       10.37     13.83 o
 -12   5   9      161.94      138.69     12.23 o
 -11   5   9       21.60       23.35     11.90 o
 -10   5   9        5.43        7.73     11.94 o
  -9   5   9       10.36       14.89     15.10 o
  -8   5   9      226.79      217.08     36.78 o
  -7   5   9      521.81      518.66     19.92 o
  -6   5   9      167.89      174.07     15.38 o
  -5   5   9      351.23      347.07     13.83 o
  -4   5   9      829.31      832.20     20.41 o
  -3   5   9        7.85        1.95     10.95 o
  -2   5   9       10.12       16.15     11.11 o
  -1   5   9        1.83       10.69      9.69 o
   0   5   9        1.76        9.69      9.24 o
   1   5   9        5.22       27.29     10.96 o
   2   5   9       51.87       53.30     12.42 o
   3   5   9        3.17        8.76     18.12 o
   4   5   9        4.73       20.83      9.89 o
   5   5   9       57.61       57.25     10.64 o
   6   5   9      104.79       81.15     12.15 o
   7   5   9        1.70       -3.85     13.76 o
 -15   6   9        4.70        7.67     12.27 o
 -14   6   9        0.06        3.23     10.67 o
 -13   6   9        0.37        5.34      9.83 o
 -12   6   9        0.02        2.57     11.70 o
 -11   6   9        0.12        5.20     13.83 o
 -10   6   9       26.02       19.56     13.31 o
  -9   6   9       40.46       45.08     13.04 o
  -8   6   9       95.42       68.36     18.75 o
  -7   6   9       12.16       32.95     14.28 o
  -6   6   9        3.61       -8.16     14.80 o
  -5   6   9      451.76      434.38     16.85 o
  -4   6   9        1.76       10.07     11.43 o
  -3   6   9        0.25        2.05      9.36 o
  -2   6   9       34.16       42.01     10.30 o
  -1   6   9      402.38      402.49     11.60 o
   0   6   9      105.28      109.45     10.04 o
   1   6   9        4.39        6.77     11.96 o
   2   6   9      113.30      112.41     10.60 o
   3   6   9        0.03        8.05      9.72 o
   4   6   9        1.06        6.97     12.41 o
   5   6   9        1.00       20.95     11.33 o
   6   6   9        2.86        4.94     11.34 o
   7   6   9        7.62       20.67     12.02 o
 -15   7   9        5.36       21.96     12.82 o
 -14   7   9        1.27        4.00     11.61 o
 -13   7   9        2.19       10.74      9.65 o
 -12   7   9        9.86        7.34     10.15 o
 -11   7   9       11.16        3.10     11.36 o
 -10   7   9        0.28       -3.29     17.54 o
  -9   7   9       93.87      105.06     19.08 o
  -8   7   9      744.34      726.15     17.78 o
  -7   7   9        1.91       14.82     14.14 o
  -6   7   9       54.59       51.03     18.43 o
  -5   7   9       75.01       63.79     15.04 o
  -4   7   9      319.65      299.29     14.51 o
  -3   7   9       77.48       90.67      9.17 o
  -2   7   9        4.43        9.68      9.21 o
  -1   7   9      243.78      234.09     12.05 o
   0   7   9       47.20       61.97     11.49 o
   1   7   9        5.45       18.47     12.07 o
   2   7   9       13.56       31.65     10.70 o
   3   7   9       35.84       25.54     11.31 o
   4   7   9       42.46       58.58     13.11 o
   5   7   9        2.40        4.45     12.30 o
   6   7   9        0.01       -1.24     13.36 o
 -14   8   9        0.10        8.96     11.50 o
 -13   8   9        0.13       -2.61     11.67 o
 -12   8   9       12.10       17.41     10.60 o
 -11   8   9       35.42       34.53     14.11 o
 -10   8   9      103.28      119.66     12.63 o
  -9   8   9      178.91      164.98     15.07 o
  -8   8   9      106.23      107.73     15.11 o
  -7   8   9       22.01       27.56     15.31 o
  -6   8   9       11.01       11.64     14.46 o
  -5   8   9        3.39        0.85     17.96 o
  -4   8   9      244.00      238.41     12.79 o
  -3   8   9       58.05       70.46     11.51 o
  -2   8   9        0.02       -0.29     11.54 o
  -1   8   9        1.46       10.60      9.66 o
   0   8   9      371.18      368.14     11.24 o
   1   8   9       77.22       71.37     10.34 o
   2   8   9      131.86      125.36      9.66 o
   3   8   9        2.42       10.65      9.20 o
   4   8   9       17.43       23.98      9.20 o
   5   8   9        8.69       25.25     10.79 o
   6   8   9        0.58       -3.31     10.50 o
 -14   9   9        1.91        6.30     13.75 o
 -13   9   9        2.29       17.31     12.35 o
 -12   9   9        2.53       12.10     12.21 o
 -11   9   9       79.35      106.78     16.25 o
 -10   9   9        2.08       27.74     13.85 o
  -9   9   9       34.62       40.57     14.40 o
  -8   9   9        1.58       -3.37     17.98 o
  -7   9   9      272.73      261.93     18.38 o
  -6   9   9        0.57       -7.27     18.62 o
  -5   9   9      403.04      381.82     16.80 o
  -4   9   9       93.44       95.92     15.53 o
  -3   9   9      210.25      225.03     13.56 o
  -2   9   9        6.73        8.85     12.26 o
  -1   9   9      119.84      113.66     12.00 o
   0   9   9      161.47      144.21     11.80 o
   1   9   9        7.55       15.80      9.77 o
   2   9   9       16.53        8.38      9.72 o
   3   9   9       15.09       12.52      9.09 o
   4   9   9       25.04       17.78      8.96 o
   5   9   9       48.32       25.22      9.57 o
 -13  10   9        0.87        8.86     11.34 o
 -12  10   9        0.21       18.36     12.86 o
 -11  10   9        0.00       -7.55     10.75 o
 -10  10   9        0.01        0.37      9.66 o
  -9  10   9       20.52       28.65     17.88 o
  -8  10   9      114.84      129.87     18.84 o
  -7  10   9       35.08       46.03     14.35 o
  -6  10   9       16.27       24.23     17.25 o
  -5  10   9        3.82        9.59     18.76 o
  -4  10   9       47.38       54.02     14.78 o
  -3  10   9        0.13        3.04     12.04 o
  -2  10   9       12.81       12.15     11.20 o
  -1  10   9       26.82       22.53     11.12 o
   0  10   9       16.93       34.86     11.23 o
   1  10   9       13.58       27.35     11.37 o
   2  10   9        7.23       18.05     13.01 o
   3  10   9        0.09        8.53      9.86 o
   4  10   9       44.97       40.39     11.28 o
   5  10   9       10.43        7.33     11.75 o
 -12  11   9        2.07        4.27     11.35 o
 -11  11   9        2.34       17.73     15.00 o
 -10  11   9        0.06       16.46     10.15 o
  -9  11   9       14.23       39.36     24.06 o
  -8  11   9       29.61       40.46     14.84 o
  -7  11   9       48.03       74.03     18.69 o
  -6  11   9        0.13       11.19     14.58 o
  -5  11   9       45.55       40.43     12.63 o
  -4  11   9       42.74       48.20     13.20 o
  -3  11   9        0.21        4.04     10.85 o
  -2  11   9       10.00        4.61     10.38 o
  -1  11   9       13.07       31.29     13.49 o
   0  11   9       52.17       35.28     12.86 o
   1  11   9       15.42        6.88     13.16 o
   2  11   9        0.36       11.84     11.33 o
   3  11   9        5.63        5.27     13.34 o
   4  11   9       18.57       15.48     14.25 o
 -11  12   9        8.05       38.02     13.30 o
 -10  12   9        1.25        8.56     11.94 o
  -9  12   9        2.08       14.32     14.70 o
  -8  12   9        2.60       -1.32     14.39 o
  -7  12   9      192.53      195.38     39.06 o
  -6  12   9       10.01       31.31     14.86 o
  -5  12   9       79.82       76.78     15.85 o
  -4  12   9        3.13       13.75     15.63 o
  -3  12   9        0.87        1.86     12.31 o
  -2  12   9        1.56       19.03     10.20 o
  -1  12   9        0.62        8.69     11.01 o
   0  12   9        1.81       -7.10     11.39 o
   1  12   9        0.06       15.64     12.02 o
   2  12   9       11.27       23.58     11.22 o
   3  12   9        4.71        7.88     12.69 o
 -10  13   9        4.11       10.45     11.18 o
  -9  13   9       61.43       66.80     20.26 o
  -8  13   9        0.50      -17.80     22.46 o
  -7  13   9        0.99        6.79     17.91 o
  -6  13   9       13.12       16.14     12.95 o
  -5  13   9       12.33       17.00     18.51 o
  -4  13   9        0.49        0.04     15.11 o
  -3  13   9        8.13        0.68     15.27 o
  -2  13   9       31.04       31.45     14.52 o
  -1  13   9       15.32       20.75     11.73 o
   0  13   9        0.01        3.36     13.19 o
   1  13   9        0.21       13.46     11.17 o
   2  13   9        3.09        3.01     12.56 o
  -9  14   9        2.04      -15.18     16.32 o
  -8  14   9       10.22       30.84     16.34 o
  -7  14   9        5.79       10.89     19.70 o
  -6  14   9        8.26       18.97     18.72 o
  -5  14   9        2.60       25.30     13.37 o
  -4  14   9        0.01       10.65     16.84 o
  -3  14   9        1.51        4.17     17.16 o
  -2  14   9        0.11       -3.17     13.96 o
  -1  14   9        0.00       -0.55     13.73 o
   0  14   9        1.00       17.03     11.66 o
  -6  15   9        2.52       18.64     15.11 o
  -5  15   9        4.46       13.28     18.35 o
  -4  15   9        3.71       -8.74     14.95 o
  -3  15   9        9.78       17.38     16.66 o
 -16   0  10       10.12       19.84     19.42 o
 -15   0  10        0.16       19.14     18.40 o
 -14   0  10       12.13       10.83     15.51 o
 -13   0  10      120.09      121.00     19.23 o
 -12   0  10       47.87       61.29     18.16 o
 -11   0  10     2652.23     2646.64     49.88 o
 -10   0  10      104.79       76.68     20.23 o
  -9   0  10     1315.37     1345.45     59.64 o
  -8   0  10     2277.30     2342.31     96.40 o
  -7   0  10      389.25      413.77     21.43 o
  -6   0  10      183.02      186.48     19.51 o
  -5   0  10        2.04        1.04     13.23 o
  -4   0  10      823.79      826.40     20.84 o
  -3   0  10      407.69      421.14     20.71 o
  -2   0  10       25.85       41.94     14.59 o
  -1   0  10      284.27      269.19     14.88 o
   0   0  10      395.72      448.82     16.95 o
   1   0  10       81.48       75.02     15.56 o
   2   0  10        9.64       24.92     17.56 o
   3   0  10       34.08       59.66     30.22 o
   4   0  10        6.27       39.24     23.09 o
   5   0  10        5.99       16.59     11.49 o
   6   0  10       22.83        9.66     17.78 o
   7   0  10        2.93       10.68     22.42 o
 -16   1  10       21.47       38.13     12.48 o
 -15   1  10        2.44       -0.54     13.05 o
 -14   1  10       23.97       28.94     13.06 o
 -13   1  10      115.43      136.62     11.97 o
 -12   1  10       46.13       58.39     11.96 o
 -11   1  10      139.97      141.17     14.09 o
 -10   1  10       80.77       88.54     15.16 o
  -9   1  10       14.23       13.24     11.09 o
  -8   1  10      290.66      303.15     12.56 o
  -7   1  10      118.06      131.82     13.80 o
  -6   1  10      108.52      105.82     11.15 o
  -5   1  10      565.70      575.88     14.01 o
  -4   1  10     1462.60     1442.23     17.95 o
  -3   1  10       35.20       36.00     11.35 o
  -2   1  10       34.85       34.54     10.33 o
  -1   1  10        7.16       15.42     11.42 o
   0   1  10        0.33       26.77     12.31 o
   1   1  10        9.71       10.82     10.00 o
   2   1  10       13.10       31.68     11.08 o
   3   1  10        6.55       12.12     10.20 o
   4   1  10        7.03        7.42     10.69 o
   5   1  10       20.85       31.18      9.89 o
   6   1  10       10.62       28.68     11.30 o
   7   1  10       46.51       40.27     13.29 o
 -16   2  10        0.66       12.94     12.35 o
 -15   2  10        5.68       19.33     12.83 o
 -14   2  10        4.98        7.14     12.86 o
 -13   2  10       25.73       40.43     12.70 o
 -12   2  10      247.71      245.92     14.37 o
 -11   2  10       10.50       31.07     13.29 o
 -10   2  10       44.47       45.89     11.95 o
  -9   2  10        6.72       12.67     13.18 o
  -8   2  10      104.94       88.82     10.82 o
  -7   2  10      103.12       94.32     12.31 o
  -6   2  10      366.46      345.24     13.64 o
  -5   2  10     1238.26     1232.46     31.36 o
  -4   2  10      110.14      115.51     12.14 o
  -3   2  10      357.21      374.48     16.40 o
  -2   2  10        0.17       14.82     10.14 o
  -1   2  10      237.28      251.86     10.61 o
   0   2  10      857.19      930.44     27.25 o
   1   2  10       39.82       44.48      9.60 o
   2   2  10      121.08      125.22     12.26 o
   3   2  10      114.42       99.90     10.15 o
   4   2  10       45.09       42.53     12.19 o
   5   2  10       17.59       17.57     12.16 o
   6   2  10        3.29       18.73     11.61 o
   7   2  10        0.48       28.79     21.89 o
 -16   3  10        0.47       16.42     12.42 o
 -15   3  10        1.07        5.89     11.19 o
 -14   3  10        2.67        2.19     10.35 o
 -13   3  10      110.53      106.38     11.75 o
 -12   3  10        8.73       15.82     11.40 o
 -11   3  10      163.72      170.88     14.02 o
 -10   3  10        2.08        4.47     12.17 o
  -9   3  10       12.57       19.77     12.50 o
  -8   3  10        0.07       18.06     13.31 o
  -7   3  10       46.84       55.37     12.76 o
  -6   3  10      188.07      182.27     15.31 o
  -5   3  10      359.92      372.87     13.76 o
  -4   3  10     1230.89     1234.70     21.09 o
  -3   3  10      490.69      498.67     12.59 o
  -2   3  10      449.04      474.13     12.47 o
  -1   3  10     1042.09     1047.77     16.34 o
   0   3  10       45.24       55.94      9.32 o
   1   3  10      526.92      538.72     13.22 o
   2   3  10      149.42      148.63     10.56 o
   3   3  10       42.76       44.72      9.75 o
   4   3  10       75.35       75.48     10.10 o
   5   3  10        9.05       16.49     11.17 o
   6   3  10        5.50       -0.31     11.76 o
   7   3  10       15.58       11.86     10.37 o
 -16   4  10        1.25       -1.76     14.23 o
 -15   4  10        2.79       10.80     11.55 o
 -14   4  10       19.18       17.34     11.55 o
 -13   4  10       15.83       10.54     11.73 o
 -12   4  10        0.40       -3.94     12.68 o
 -11   4  10       75.68       76.01     12.07 o
 -10   4  10       24.95       42.11     14.29 o
  -9   4  10       61.46       47.38     12.62 o
  -8   4  10       24.47       34.16     12.72 o
  -7   4  10       11.19       10.31     13.14 o
  -6   4  10       17.44       25.65     12.29 o
  -5   4  10      271.02      283.20     14.29 o
  -4   4  10     1040.79     1004.76     15.59 o
  -3   4  10      151.98      169.17     11.62 o
  -2   4  10      156.01      157.36     10.91 o
  -1   4  10     1756.42     1723.08     38.66 o
   0   4  10        8.12        6.95      9.69 o
   1   4  10       55.60       72.02     15.93 o
   2   4  10      105.05      114.48     11.49 o
   3   4  10        1.11       11.33      9.64 o
   4   4  10       54.45       58.43      9.25 o
   5   4  10      129.94      110.34     11.16 o
   6   4  10       28.00       40.11     13.30 o
 -16   5  10        0.83        2.59     11.40 o
 -15   5  10        0.85        8.73     13.46 o
 -14   5  10       19.50       19.00     12.12 o
 -13   5  10       86.42       81.60     13.97 o
 -12   5  10      132.96      127.22     11.47 o
 -11   5  10       16.06       22.14     11.22 o
 -10   5  10       22.62       35.69     14.43 o
  -9   5  10       85.42       89.12     12.60 o
  -8   5  10      155.07      143.55     19.05 o
  -7   5  10       34.15       53.30     18.62 o
  -6   5  10      258.51      260.29     12.17 o
  -5   5  10        0.25        4.58     10.39 o
  -4   5  10      132.79      139.52     12.78 o
  -3   5  10        9.81       11.70     12.63 o
  -2   5  10      631.81      639.17     19.54 o
  -1   5  10      114.17      102.35     10.85 o
   0   5  10      277.39      264.73     10.72 o
   1   5  10       86.05       97.23      9.66 o
   2   5  10        1.47       11.54      9.74 o
   3   5  10        6.99       13.66     12.34 o
   4   5  10       19.67        4.88     11.53 o
   5   5  10        3.41       10.58      9.49 o
   6   5  10       10.07       11.71     10.10 o
 -15   6  10       21.86       29.67     19.21 o
 -14   6  10        7.65       11.06     13.16 o
 -13   6  10        2.02        7.74     14.12 o
 -12   6  10        1.19        3.93     12.35 o
 -11   6  10       10.95       14.53     14.31 o
 -10   6  10        2.51        3.72     15.07 o
  -9   6  10      319.15      290.98     14.74 o
  -8   6  10       64.08       84.10     13.62 o
  -7   6  10        0.37      -12.12     14.48 o
  -6   6  10       24.94       35.98     12.78 o
  -5   6  10       31.42       29.42     12.17 o
  -4   6  10       95.28       90.95     11.72 o
  -3   6  10       39.26       21.87      9.46 o
  -2   6  10      331.57      304.58     16.92 o
  -1   6  10       30.65       31.94     12.56 o
   0   6  10      117.61      110.35     11.53 o
   1   6  10       57.91       59.80     10.86 o
   2   6  10        0.17       19.61      9.96 o
   3   6  10       17.37       33.64     10.95 o
   4   6  10       70.10       65.17     11.01 o
   5   6  10        5.69        2.77     10.79 o
   6   6  10       15.71       20.18     14.94 o
 -15   7  10        3.35        9.59     12.05 o
 -14   7  10        9.78       13.71     14.81 o
 -13   7  10        0.22       17.70     12.52 o
 -12   7  10       86.35       64.93     14.66 o
 -11   7  10       49.05       69.90     14.40 o
 -10   7  10      315.48      290.96     16.13 o
  -9   7  10       45.89       30.44     15.00 o
  -8   7  10        0.07       20.28     18.47 o
  -7   7  10        0.32       -5.47     12.52 o
  -6   7  10       73.99       66.96     19.62 o
  -5   7  10        8.14       16.79     13.10 o
  -4   7  10      207.85      211.52     14.06 o
  -3   7  10       27.30       23.23     10.94 o
  -2   7  10       40.04       43.14      9.48 o
  -1   7  10      713.81      721.09     13.34 o
   0   7  10       44.40       76.58     11.81 o
   1   7  10      111.14      127.02     12.59 o
   2   7  10       79.27       75.25     10.77 o
   3   7  10       25.39       35.07      9.33 o
   4   7  10        0.96       19.36     11.39 o
   5   7  10        5.55        2.53     10.58 o
 -15   8  10        0.37       16.16     15.79 o
 -14   8  10        2.19       16.32     14.62 o
 -13   8  10        0.06       12.70     12.98 o
 -12   8  10        1.61       -0.86     15.03 o
 -11   8  10       14.81       22.12     14.53 o
 -10   8  10       13.15        2.35     25.67 o
  -9   8  10       51.05       44.70     18.39 o
  -8   8  10       53.28       52.28     13.73 o
  -7   8  10       57.98       62.87     14.68 o
  -6   8  10      205.16      216.14     18.53 o
  -5   8  10       74.63       96.07     18.65 o
  -4   8  10      263.66      254.17     15.81 o
  -3   8  10      139.46      146.56     17.03 o
  -2   8  10      383.71      364.26     10.85 o
  -1   8  10       74.23       62.72     10.34 o
   0   8  10       57.05       55.57     10.44 o
   1   8  10       77.21       70.84      9.69 o
   2   8  10       61.81       59.95     10.58 o
   3   8  10       59.83       64.08      9.99 o
   4   8  10        0.10       -4.15      9.98 o
   5   8  10       13.13        6.76     10.48 o
 -14   9  10        1.06        1.38     19.12 o
 -13   9  10        2.19        8.01     19.32 o
 -12   9  10        6.51       13.45     15.67 o
 -11   9  10       31.49       19.21     12.36 o
 -10   9  10       29.63       13.73     17.72 o
  -9   9  10       10.18       28.42     14.08 o
  -8   9  10       84.39       94.54     14.19 o
  -7   9  10        5.39        3.66     11.86 o
  -6   9  10      147.96      137.11     14.40 o
  -5   9  10       67.85       87.85     17.58 o
  -4   9  10       25.17       42.10     12.67 o
  -3   9  10       45.15       46.50     15.28 o
  -2   9  10      148.03      148.26     13.08 o
  -1   9  10        0.12       15.90     10.78 o
   0   9  10       18.80       18.81      9.30 o
   1   9  10      120.18      115.95     10.97 o
   2   9  10        0.01       16.63     10.23 o
   3   9  10        4.67       12.23     10.53 o
   4   9  10        7.51       15.64     10.39 o
 -13  10  10       11.42       16.17     15.17 o
 -12  10  10        2.34       14.76     14.87 o
 -11  10  10        3.88       12.03     13.23 o
 -10  10  10       22.01       -9.69     14.13 o
  -9  10  10        0.93        2.92     23.02 o
  -8  10  10        2.90       13.06     20.78 o
  -7  10  10       52.23       48.26     14.60 o
  -6  10  10       82.85       68.71     12.52 o
  -5  10  10       82.20       98.74     17.99 o
  -4  10  10      107.65       92.73     12.74 o
  -3  10  10      102.13       81.57     15.68 o
  -2  10  10       56.46       57.37     10.66 o
  -1  10  10        2.52        9.15     11.36 o
   0  10  10        1.67        7.03     12.64 o
   1  10  10       14.62        1.51     12.08 o
   2  10  10        0.36       26.05     11.37 o
   3  10  10        1.80       -0.68     11.80 o
   4  10  10        4.55        7.29     10.99 o
 -12  11  10        1.21       -4.27     18.06 o
 -11  11  10        5.06       -7.23     12.42 o
 -10  11  10       24.22       13.76     14.97 o
  -9  11  10        5.11       19.26     14.46 o
  -8  11  10        3.99       33.41     21.08 o
  -7  11  10      237.73      174.05     16.28 o
  -6  11  10      113.25       99.46     27.79 o
  -5  11  10       56.48       59.58     13.13 o
  -4  11  10        3.30       11.37     12.99 o
  -3  11  10      105.47       96.28     17.48 o
  -2  11  10        2.67       19.43     10.64 o
  -1  11  10        4.84       17.12     12.22 o
   0  11  10        0.33       11.91     11.92 o
   1  11  10        4.75       17.22     12.99 o
   2  11  10        0.39        9.34     11.34 o
   3  11  10        5.85       23.36     13.87 o
 -11  12  10       14.46       14.27     16.00 o
 -10  12  10        1.93        7.91     17.87 o
  -9  12  10        2.73        7.08     18.62 o
  -8  12  10       14.53        1.40     19.25 o
  -7  12  10       41.21       39.26     15.27 o
  -6  12  10       32.67       36.12     13.21 o
  -5  12  10        8.72       17.11     14.50 o
  -4  12  10       28.76       23.60     14.01 o
  -3  12  10       11.86        9.89     17.29 o
  -2  12  10        3.45       -0.98     12.83 o
  -1  12  10        4.31       18.17     12.56 o
   0  12  10        1.13        2.03     13.25 o
   1  12  10        0.26        9.18     13.72 o
   2  12  10       15.23       -6.75     12.98 o
 -10  13  10        0.12      -12.18     15.43 o
  -9  13  10       25.78       53.74     19.59 o
  -8  13  10        1.13       21.40     15.50 o
  -7  13  10        2.41       11.37     31.93 o
  -6  13  10       33.79        8.67     17.91 o
  -5  13  10       20.97       30.03     15.17 o
  -4  13  10        5.72        3.86     14.15 o
  -3  13  10        5.12       -1.68     11.58 o
  -2  13  10        0.38       14.36     11.08 o
  -1  13  10        0.17       -3.01     12.85 o
   0  13  10        0.94        4.16     12.10 o
   1  13  10        2.09       17.21     14.63 o
  -8  14  10        3.02       11.96     15.78 o
  -7  14  10        0.65        5.35     19.26 o
  -6  14  10        0.01       24.64     15.62 o
  -5  14  10        6.32      -13.06     16.53 o
  -4  14  10        1.94        2.07     13.53 o
  -3  14  10        1.86       13.11     13.21 o
  -2  14  10        0.39       14.13     13.15 o
  -1  14  10        5.05       -0.82     15.26 o
 -17   1  11       21.47       22.13     10.93 o
 -16   1  11        0.01        6.87     13.60 o
 -15   1  11       12.20       36.38     11.86 o
 -14   1  11       12.26       29.98     12.78 o
 -13   1  11        2.28       11.18     11.26 o
 -12   1  11       67.24       88.95     13.79 o
 -11   1  11     1429.77     1412.58     18.59 o
 -10   1  11      614.13      612.16     12.41 o
  -9   1  11      207.55      215.44     11.20 o
  -8   1  11       82.43       76.75     12.46 o
  -7   1  11      410.26      427.72     19.28 o
  -6   1  11      144.78      166.29     12.42 o
  -5   1  11       25.35       31.78     11.76 o
  -4   1  11       13.41       16.90     11.88 o
  -3   1  11        0.04        0.54     10.48 o
  -2   1  11      228.70      212.93     13.70 o
  -1   1  11      123.10      120.92     14.82 o
   0   1  11       23.55       26.52     11.28 o
   1   1  11      425.70      421.44     11.77 o
   2   1  11       91.26       90.80      8.85 o
   3   1  11       28.66       22.08     10.85 o
   4   1  11        3.38        2.93     10.64 o
   5   1  11        1.57       19.96     10.37 o
   6   1  11       15.52       23.23     10.61 o
 -16   2  11       14.12       15.12     13.55 o
 -15   2  11        7.45       14.25     13.36 o
 -14   2  11        5.54       21.42     12.55 o
 -13   2  11      198.63      203.54     12.40 o
 -12   2  11        0.98        2.51     11.63 o
 -11   2  11        3.02        5.40     11.68 o
 -10   2  11      195.65      209.87     13.02 o
  -9   2  11        4.20       10.67     13.95 o
  -8   2  11       16.14       30.44     12.52 o
  -7   2  11        0.71       19.61     14.25 o
  -6   2  11     1966.06     1997.94     20.21 o
  -5   2  11      314.48      299.53     15.37 o
  -4   2  11        2.23       14.36     11.39 o
  -3   2  11        0.33       23.10     13.28 o
  -2   2  11      167.73      166.96     12.29 o
  -1   2  11       33.78       33.84      9.32 o
   0   2  11        7.75        8.86     12.31 o
   1   2  11       56.84       72.40     14.60 o
   2   2  11       82.06       90.43      8.76 o
   3   2  11       83.18       81.30     11.16 o
   4   2  11      102.54      102.21     17.89 o
   5   2  11        0.05        4.68     12.54 o
   6   2  11       36.84       44.79     13.50 o
 -16   3  11        1.79       20.84     13.33 o
 -15   3  11        2.85        5.39     11.94 o
 -14   3  11        2.58        2.88     12.68 o
 -13   3  11      127.49      135.04     13.12 o
 -12   3  11       30.45       45.62     12.78 o
 -11   3  11        0.77       -1.10     11.71 o
 -10   3  11       67.46       77.67     12.03 o
  -9   3  11        7.63       11.93     13.02 o
  -8   3  11        4.52       12.94     11.69 o
  -7   3  11       79.89      101.02     11.66 o
  -6   3  11      317.08      340.55     14.63 o
  -5   3  11      148.99      173.59     20.56 o
  -4   3  11       35.68       30.29     10.91 o
  -3   3  11       31.63       37.53     11.03 o
  -2   3  11       24.28       30.27     12.05 o
  -1   3  11      460.36      454.84     13.22 o
   0   3  11      230.26      217.19     11.64 o
   1   3  11      193.55      195.01     12.47 o
   2   3  11       15.70       23.59     10.75 o
   3   3  11        0.04       16.35     10.74 o
   4   3  11       25.95       18.80     12.19 o
   5   3  11        5.40       17.27     11.60 o
   6   3  11       11.79       26.16     12.98 o
 -16   4  11        7.53       19.81     12.45 o
 -15   4  11        7.01       10.23     11.60 o
 -14   4  11        3.51        8.05     13.78 o
 -13   4  11      124.87      122.93     10.91 o
 -12   4  11       96.08       91.99     11.90 o
 -11   4  11       86.77       80.31     12.65 o
 -10   4  11       17.15       18.13     14.09 o
  -9   4  11        1.57       24.12     14.83 o
  -8   4  11       72.94       66.05     13.31 o
  -7   4  11      109.94      108.62     11.86 o
  -6   4  11      107.42      103.08     10.27 o
  -5   4  11        4.86        5.31     10.79 o
  -4   4  11      174.04      168.74     11.91 o
  -3   4  11       18.49       28.75     10.31 o
  -2   4  11       16.32       19.43     10.05 o
  -1   4  11      625.59      569.54     11.81 o
   0   4  11       13.36       15.63      8.86 o
   1   4  11       73.00       80.21      9.36 o
   2   4  11       22.38       22.09     11.96 o
   3   4  11        0.31       24.82     14.22 o
   4   4  11        3.53        6.15      9.31 o
   5   4  11        7.59       16.07     12.95 o
   6   4  11        4.42       -6.25     11.34 o
 -16   5  11       12.93       12.49     13.37 o
 -15   5  11       18.51       27.22     12.13 o
 -14   5  11       10.96        3.67     10.58 o
 -13   5  11      221.79      228.05     13.28 o
 -12   5  11       17.26       26.02     12.61 o
 -11   5  11        9.49        8.41     11.39 o
 -10   5  11       16.00       25.25     12.87 o
  -9   5  11      101.97      125.46     16.97 o
  -8   5  11       18.47       20.81     13.86 o
  -7   5  11      122.27      135.97     12.23 o
  -6   5  11       13.89       37.65     11.87 o
  -5   5  11      191.67      204.74     12.57 o
  -4   5  11      334.30      359.44     20.48 o
  -3   5  11       32.41       20.65     11.31 o
  -2   5  11       97.92      116.33     16.82 o
  -1   5  11       62.82       70.70     11.61 o
   0   5  11      708.77      705.52     19.19 o
   1   5  11        9.84        7.62     11.99 o
   2   5  11       34.50       24.69     10.83 o
   3   5  11       25.83       26.08     10.98 o
   4   5  11        1.15       19.06     11.46 o
   5   5  11        6.93       19.62     13.65 o
 -15   6  11        4.04        3.53     13.71 o
 -14   6  11       10.96        0.65     12.10 o
 -13   6  11       24.72       45.21     14.74 o
 -12   6  11      102.81       87.67     11.98 o
 -11   6  11       29.15        7.67     14.12 o
 -10   6  11       75.59       67.12     13.24 o
  -9   6  11      154.01      127.07     19.60 o
  -8   6  11      203.13      196.45     18.35 o
  -7   6  11       93.34       83.49     14.90 o
  -6   6  11       12.82        9.94     12.52 o
  -5   6  11      250.21      263.86     12.52 o
  -4   6  11       31.56       42.71     14.13 o
  -3   6  11      115.56      126.54     12.70 o
  -2   6  11       22.66       34.81     11.10 o
  -1   6  11        2.67        5.20      9.01 o
   0   6  11      180.93      173.38     10.70 o
   1   6  11        4.38       15.34     10.96 o
   2   6  11        0.72       15.26     12.37 o
   3   6  11        0.80       18.11      9.66 o
   4   6  11        1.11        7.19     12.66 o
   5   6  11        5.26       12.91     11.09 o
 -15   7  11        8.13       22.98     15.30 o
 -14   7  11       12.14       12.57     11.87 o
 -13   7  11        0.56       11.47     11.95 o
 -12   7  11       29.44       33.61     18.94 o
 -11   7  11      107.18       93.75     15.70 o
 -10   7  11        1.37       21.17     13.70 o
  -9   7  11      116.04      116.04     15.11 o
  -8   7  11      333.24      357.89     21.75 o
  -7   7  11      140.42      152.85     27.83 o
  -6   7  11       36.63       32.17     15.37 o
  -5   7  11      188.82      169.44     11.89 o
  -4   7  11       17.64        2.93     11.42 o
  -3   7  11        0.76       10.86     10.93 o
  -2   7  11        0.54        8.22      9.71 o
  -1   7  11       29.08       43.01     12.10 o
   0   7  11      103.19      114.59     11.53 o
   1   7  11        3.45       13.34     12.75 o
   2   7  11        3.61       -5.87     10.10 o
   3   7  11       24.56       36.03     11.17 o
   4   7  11        6.64        1.58      9.53 o
 -15   8  11        0.44       11.55     13.35 o
 -14   8  11       26.73       23.90     17.49 o
 -13   8  11        2.88       -6.58     18.83 o
 -12   8  11       45.61       30.92     17.49 o
 -11   8  11        0.30       10.14     18.17 o
 -10   8  11       17.98       14.90     14.12 o
  -9   8  11      108.97       95.05     12.70 o
  -8   8  11       11.21       12.12     13.15 o
  -7   8  11       32.07       41.01     14.45 o
  -6   8  11      161.42      156.07     14.86 o
  -5   8  11      506.40      480.83     15.80 o
  -4   8  11        7.55        5.62     11.91 o
  -3   8  11       35.39       44.23      9.80 o
  -2   8  11      572.34      566.84     12.40 o
  -1   8  11       90.18       98.70     11.19 o
   0   8  11       76.72       72.94      9.17 o
   1   8  11       11.27       16.48     10.45 o
   2   8  11        0.16        9.49     10.03 o
   3   8  11        0.46       12.18      9.34 o
   4   8  11        6.36       15.20      9.88 o
 -14   9  11        6.59      -24.09     15.27 o
 -13   9  11       26.31       12.71     29.55 o
 -12   9  11        4.82       23.98     20.26 o
 -11   9  11       12.63      -12.94     14.19 o
 -10   9  11        3.78       13.46     17.69 o
  -9   9  11        5.14       27.29     14.30 o
  -8   9  11       55.15       48.90     16.74 o
  -7   9  11      108.54      120.08     17.46 o
  -6   9  11      228.20      199.14     14.79 o
  -5   9  11      502.54      472.45     30.93 o
  -4   9  11        0.55       -4.56     13.13 o
  -3   9  11      124.88      110.43     12.05 o
  -2   9  11        0.59        0.23     10.08 o
  -1   9  11       33.31       28.28     10.07 o
   0   9  11        0.89       -2.55      9.28 o
   1   9  11      126.81      120.67     12.25 o
   2   9  11        0.30        5.11      9.81 o
   3   9  11        2.29       13.80     12.08 o
 -13  10  11        0.35       21.40     18.33 o
 -12  10  11       30.68       11.07     13.45 o
 -11  10  11        0.06       31.01     14.57 o
 -10  10  11        1.32        6.19     11.76 o
  -9  10  11       23.47       29.45     14.54 o
  -8  10  11       94.95      120.53     17.93 o
  -7  10  11       41.94       50.20     14.10 o
  -6  10  11       11.53       -2.48     16.71 o
  -5  10  11       12.37        0.42     14.24 o
  -4  10  11      224.76      209.23     13.59 o
  -3  10  11        7.14       12.28     11.68 o
  -2  10  11       65.99       61.85     12.41 o
  -1  10  11        1.84        2.54     11.47 o
   0  10  11       49.37       29.52     13.37 o
   1  10  11        1.58       15.00     13.40 o
   2  10  11       14.53       20.84     10.24 o
   3  10  11        2.23       25.44     12.49 o
 -12  11  11        0.65        1.72     17.37 o
 -11  11  11        2.62       13.18     18.54 o
 -10  11  11        0.68        3.31     15.74 o
  -9  11  11        5.17        1.44     17.05 o
  -8  11  11      107.57      109.84     15.67 o
  -7  11  11       17.36       17.34     12.59 o
  -6  11  11       42.76       38.14     14.82 o
  -5  11  11        0.00        5.24     14.67 o
  -4  11  11        0.09        5.72     10.99 o
  -3  11  11        0.80       -3.39     11.57 o
  -2  11  11       34.19       40.16     13.81 o
  -1  11  11       11.99        2.81     13.77 o
   0  11  11        4.44       -1.07     10.76 o
   1  11  11        3.21       10.78     12.17 o
   2  11  11       13.90       15.06     14.21 o
 -11  12  11        0.43        4.88     22.42 o
 -10  12  11        7.10        4.65     15.22 o
  -9  12  11       23.98       22.11     22.38 o
  -8  12  11        0.02        4.50     14.76 o
  -7  12  11        0.70        8.22     14.96 o
  -6  12  11        7.36       13.85     20.63 o
  -5  12  11        4.91       18.20     14.83 o
  -4  12  11        0.87        1.12     19.08 o
  -3  12  11        8.87        7.13     14.45 o
  -2  12  11        0.22       -0.43     13.19 o
  -1  12  11        5.95        1.97     13.24 o
   0  12  11        1.81        1.64     12.56 o
   1  12  11        2.19        8.68     12.33 o
 -10  13  11        2.94       16.56     18.98 o
  -9  13  11       10.35        6.28     14.36 o
  -8  13  11        8.02       38.90     18.72 o
  -7  13  11        1.24        2.89     17.01 o
  -6  13  11        0.02        6.10     14.85 o
  -5  13  11       15.62       21.97     19.18 o
  -4  13  11        0.00       -3.30     12.86 o
  -3  13  11        1.13       14.04     10.92 o
  -2  13  11        0.04        8.54     12.80 o
  -1  13  11       13.41       13.12     11.13 o
  -8  14  11        1.68       -0.80     13.82 o
  -7  14  11        0.74       -5.81     14.10 o
  -6  14  11       12.20       23.62     15.78 o
  -5  14  11        3.90        1.43     19.30 o
  -4  14  11        4.19       10.28     23.00 o
  -3  14  11        0.20       10.74     13.29 o
 -17   0  12        7.82       15.40     20.34 o
 -16   0  12       43.23       65.28     19.62 o
 -15   0  12       61.20       70.93     19.28 o
 -14   0  12      189.30      175.19     19.99 o
 -13   0  12        4.37        4.98     20.48 o
 -12   0  12      844.16      791.16     54.24 o
 -11   0  12      666.85      649.02     37.98 o
 -10   0  12     1306.71     1313.55     48.56 o
  -9   0  12        9.66       13.02     15.58 o
  -8   0  12      399.52      406.57     20.99 o
  -7   0  12      621.26      632.74     24.55 o
  -6   0  12      380.16      395.14     28.17 o
  -5   0  12      975.55     1087.46     24.63 o
  -4   0  12        9.61       19.13     15.93 o
  -3   0  12      288.63      292.95     26.23 o
  -2   0  12      129.16      128.85     18.11 o
  -1   0  12        0.04       11.50     14.28 o
   0   0  12      104.28      102.91     12.77 o
   1   0  12      107.88      126.86     17.64 o
   2   0  12      138.37      149.59     28.24 o
   3   0  12        1.30       13.81     17.29 o
   4   0  12        5.78       18.77     12.21 o
   5   0  12       49.09       29.29     18.38 o
 -17   1  12        5.26       22.61     12.27 o
 -16   1  12       19.78       21.84     11.30 o
 -15   1  12        0.05        3.07     11.72 o
 -14   1  12       14.24       18.64     11.83 o
 -13   1  12        9.15       17.29     10.29 o
 -12   1  12       70.68       66.47     11.99 o
 -11   1  12        0.01        6.59     12.25 o
 -10   1  12       14.12       20.20     11.55 o
  -9   1  12        8.63       18.86     11.81 o
  -8   1  12       19.56       27.69     11.77 o
  -7   1  12        0.14       19.43     15.82 o
  -6   1  12       69.93       60.21     15.94 o
  -5   1  12       99.52      107.82     11.44 o
  -4   1  12       48.22       51.55     12.15 o
  -3   1  12       33.89       41.88     11.34 o
  -2   1  12        6.88       22.03     12.74 o
  -1   1  12       21.46       13.58     12.39 o
   0   1  12       20.59       29.34     10.19 o
   1   1  12        6.97       14.41      8.74 o
   2   1  12       16.88       28.75     10.26 o
   3   1  12       61.34       63.32     11.66 o
   4   1  12        1.53       23.35     11.36 o
   5   1  12        0.54        1.70     10.45 o
 -17   2  12       17.57       25.51     13.14 o
 -16   2  12       20.53       33.57     13.91 o
 -15   2  12        0.94        7.93     13.49 o
 -14   2  12       43.34       46.27     13.35 o
 -13   2  12        7.80       11.70     12.85 o
 -12   2  12        1.46       13.73     11.48 o
 -11   2  12        0.72        2.05     10.40 o
 -10   2  12      152.23      147.06     12.92 o
  -9   2  12      342.73      375.55     12.96 o
  -8   2  12      305.07      311.54     13.87 o
  -7   2  12       56.84       66.98     12.36 o
  -6   2  12      356.64      384.31     13.90 o
  -5   2  12      112.37      119.34     12.40 o
  -4   2  12       40.33       49.78     12.98 o
  -3   2  12        3.80       10.74     12.10 o
  -2   2  12       38.12       56.62     11.33 o
  -1   2  12      125.54      141.73     12.60 o
   0   2  12        0.45       16.32     12.21 o
   1   2  12      183.43      173.34     10.71 o
   2   2  12        5.53       16.35     12.15 o
   3   2  12       57.73       62.22      9.92 o
   4   2  12       60.08       42.59     11.66 o
   5   2  12        0.04       14.02     11.91 o
 -16   3  12       13.16       15.75     12.46 o
 -15   3  12        7.18       11.74     10.87 o
 -14   3  12        6.14       17.93     12.96 o
 -13   3  12        0.03        8.72     13.07 o
 -12   3  12       16.35       32.82     11.46 o
 -11   3  12      141.16      142.43     13.59 o
 -10   3  12        0.20        1.22     10.87 o
  -9   3  12      200.09      217.48     14.34 o
  -8   3  12        0.10        9.96     10.39 o
  -7   3  12       53.83       59.65     12.08 o
  -6   3  12       86.60       85.44     12.38 o
  -5   3  12       58.44       66.94     13.00 o
  -4   3  12      170.68      172.88     13.40 o
  -3   3  12      690.16      730.59     17.53 o
  -2   3  12      299.64      283.26     13.51 o
  -1   3  12      122.13      110.55     11.33 o
   0   3  12      129.32      138.50     11.02 o
   1   3  12      156.12      141.71     19.44 o
   2   3  12        2.32       -2.33     11.90 o
   3   3  12        0.27       10.88     10.73 o
   4   3  12       18.06       20.07     10.37 o
   5   3  12        0.37        8.84     11.75 o
 -16   4  12        1.04        0.23     12.08 o
 -15   4  12        1.52       20.67     10.95 o
 -14   4  12       82.38       64.97     11.84 o
 -13   4  12        1.43       15.41     11.35 o
 -12   4  12       12.88       24.84     11.66 o
 -11   4  12      100.46      105.97     14.40 o
 -10   4  12        6.48       21.41     12.35 o
  -9   4  12      121.05      126.34     15.02 o
  -8   4  12      109.08      110.84     11.55 o
  -7   4  12       77.79       85.07     10.16 o
  -6   4  12      280.39      292.97     13.05 o
  -5   4  12      119.70      129.63     15.87 o
  -4   4  12      704.88      694.89     16.17 o
  -3   4  12      460.36      456.47     13.23 o
  -2   4  12      206.79      232.61     12.31 o
  -1   4  12        0.47       18.71      9.30 o
   0   4  12       46.18       39.52     10.74 o
   1   4  12       17.91       16.04      9.82 o
   2   4  12        4.20       21.46      9.80 o
   3   4  12       13.09       24.21     12.42 o
   4   4  12       20.96       12.68     11.77 o
   5   4  12       25.15       32.05     12.00 o
 -16   5  12       12.49       18.28     13.98 o
 -15   5  12        4.68       18.34     16.03 o
 -14   5  12        2.98       17.33     12.82 o
 -13   5  12        0.20        4.74     12.45 o
 -12   5  12       48.71       53.69     13.08 o
 -11   5  12       57.83       53.73     12.12 o
 -10   5  12        0.19        9.21     16.01 o
  -9   5  12       40.59       35.10     16.04 o
  -8   5  12      143.49      165.01     16.52 o
  -7   5  12      869.68      926.50     17.71 o
  -6   5  12      290.86      318.75     14.50 o
  -5   5  12      193.67      188.89     14.50 o
  -4   5  12      276.68      284.39     12.73 o
  -3   5  12       10.26       20.02     11.07 o
  -2   5  12       89.29       90.33     10.66 o
  -1   5  12        8.63        9.71     11.67 o
   0   5  12      176.34      173.50     11.49 o
   1   5  12       44.18       30.72      9.41 o
   2   5  12       60.27       55.13     11.26 o
   3   5  12       17.97       25.40     10.22 o
   4   5  12       15.51        6.86     13.27 o
 -16   6  12        6.57        0.92     11.62 o
 -15   6  12        5.72       17.05     14.74 o
 -14   6  12       18.48       16.53     14.82 o
 -13   6  12       30.58       24.24     13.54 o
 -12   6  12        0.45        3.31     16.12 o
 -11   6  12        2.44       -6.39     14.62 o
 -10   6  12      366.63      371.84     17.17 o
  -9   6  12        1.07       -3.45     15.01 o
  -8   6  12      174.34      171.26     18.97 o
  -7   6  12      127.94      122.64     13.27 o
  -6   6  12      183.67      164.11     11.84 o
  -5   6  12       13.18       27.17      9.34 o
  -4   6  12      131.85      138.40     13.13 o
  -3   6  12       49.48       65.15     13.59 o
  -2   6  12        7.10       24.58     10.73 o
  -1   6  12       66.85       72.01     10.30 o
   0   6  12       23.74       44.86     12.03 o
   1   6  12      138.81      109.49     12.03 o
   2   6  12        5.84        7.76      9.63 o
   3   6  12        0.02       17.23     11.52 o
   4   6  12        1.32       14.52     11.79 o
 -15   7  12       17.09        9.67     15.72 o
 -14   7  12        5.28       14.76     16.13 o
 -13   7  12       20.08       -1.52     14.28 o
 -12   7  12       28.01       24.76     15.79 o
 -11   7  12      231.29      227.92     16.64 o
 -10   7  12      237.78      292.63     30.40 o
  -9   7  12      158.96      176.72     26.86 o
  -8   7  12       11.45        4.50     14.15 o
  -7   7  12      234.14      246.73     15.07 o
  -6   7  12       72.88       64.00     15.51 o
  -5   7  12     1314.96     1323.64     16.79 o
  -4   7  12       24.64       25.33      9.82 o
  -3   7  12      200.85      209.33     11.60 o
  -2   7  12        4.38        2.78     10.69 o
  -1   7  12       14.52       16.81     11.00 o
   0   7  12        0.06        0.63     11.01 o
   1   7  12       38.95       19.96     11.17 o
   2   7  12        0.17        6.34     10.18 o
   3   7  12        0.12       11.98     14.99 o
   4   7  12        1.15        8.74     12.25 o
 -15   8  12        2.56       16.40     13.45 o
 -14   8  12        6.81       28.32     16.49 o
 -13   8  12        1.12       -8.86     16.79 o
 -12   8  12        6.30       27.04     12.36 o
 -11   8  12       20.17       22.98     12.98 o
 -10   8  12       13.48       27.97     17.86 o
  -9   8  12       93.67       85.88     17.81 o
  -8   8  12       95.32      101.30     14.43 o
  -7   8  12        6.11       29.82     13.38 o
  -6   8  12      134.56      110.06     17.18 o
  -5   8  12      272.30      259.77     12.30 o
  -4   8  12      291.12      290.82     12.12 o
  -3   8  12       35.50       32.28      8.48 o
  -2   8  12       10.26       11.68      8.52 o
  -1   8  12       33.67       34.02      9.68 o
   0   8  12        6.31       13.62      9.59 o
   1   8  12       11.24       19.33      9.69 o
   2   8  12        7.22        4.69     10.99 o
   3   8  12        2.00        6.61     12.12 o
 -14   9  12        8.36       -5.12     15.76 o
 -13   9  12       21.07       14.51     19.49 o
 -12   9  12        1.03       23.73     14.63 o
 -11   9  12        1.70       11.14     15.48 o
 -10   9  12       45.84       55.92     14.98 o
  -9   9  12       15.61       47.50     24.29 o
  -8   9  12        7.12       11.00     13.94 o
  -7   9  12       14.77       26.99     14.09 o
  -6   9  12      113.38      126.12     17.89 o
  -5   9  12       13.02        7.10     12.40 o
  -4   9  12        0.34       10.69     11.72 o
  -3   9  12       36.10       35.84     11.75 o
  -2   9  12      113.15      113.81     10.12 o
  -1   9  12        1.03       12.04      9.66 o
   0   9  12       38.98       30.60     10.45 o
   1   9  12        1.37       10.78      9.80 o
   2   9  12        0.90        0.65     10.10 o
 -13  10  12        1.20       -6.13     15.58 o
 -12  10  12       33.48        3.15     29.55 o
 -11  10  12        5.37        1.21     14.75 o
 -10  10  12       70.88       36.88     12.54 o
  -9  10  12        3.90       -8.42     13.63 o
  -8  10  12        0.63       -3.43     17.13 o
  -7  10  12       33.52       34.48     17.49 o
  -6  10  12       10.21       -1.84     18.54 o
  -5  10  12        0.76       11.14     12.42 o
  -4  10  12        3.63       19.82     11.64 o
  -3  10  12        2.31        6.06     11.25 o
  -2  10  12        0.61       15.78     11.24 o
  -1  10  12       23.28       27.87     11.50 o
   0  10  12       12.37       18.46     10.84 o
   1  10  12       17.21       28.64     11.02 o
   2  10  12        2.29       16.39      9.97 o
 -12  11  12        0.73       10.91     13.83 o
 -11  11  12        2.68        7.29     14.27 o
 -10  11  12        9.32        7.77     13.11 o
  -9  11  12        3.77       29.25     14.43 o
  -8  11  12       43.85       33.69     17.73 o
  -7  11  12       10.04        9.25     14.27 o
  -6  11  12        7.51       15.40     23.02 o
  -5  11  12        0.02       22.71     17.17 o
  -4  11  12        0.20       13.21     12.75 o
  -3  11  12       17.00        6.71     14.26 o
  -2  11  12        1.91        2.74     11.16 o
  -1  11  12       16.44       10.50     13.43 o
   0  11  12        1.80        4.25     13.72 o
   1  11  12       15.71       20.05     13.67 o
 -11  12  12        5.20       14.77     18.36 o
 -10  12  12       18.51       30.07     15.65 o
  -9  12  12        2.26       -0.08     14.67 o
  -8  12  12       55.31       34.67     14.03 o
  -7  12  12       37.87       44.77     21.64 o
  -6  12  12        0.20        8.48     33.39 o
  -5  12  12       11.22       28.52     14.89 o
  -4  12  12        0.36        4.11     13.16 o
  -3  12  12        4.06        6.47     14.18 o
  -2  12  12        4.25        5.09     12.29 o
  -1  12  12        1.42       18.00     13.71 o
   0  12  12        0.37        5.18     14.22 o
  -9  13  12        0.68        4.97     15.40 o
  -8  13  12        1.05       19.45     28.80 o
  -7  13  12       49.41       19.93     16.56 o
  -6  13  12        6.93       -8.10     34.88 o
  -5  13  12        5.84       14.76     13.66 o
  -4  13  12       18.26       17.35     13.50 o
  -3  13  12        0.02       15.66     12.97 o
  -2  13  12        5.31        9.70     12.40 o
 -17   1  13        7.68       22.02     12.25 o
 -16   1  13        0.65        1.39     12.34 o
 -15   1  13        6.77        6.94     13.49 o
 -14   1  13        6.76       18.50     12.96 o
 -13   1  13        9.91       19.96     10.73 o
 -12   1  13      545.29      546.63     24.05 o
 -11   1  13      850.28      850.44     15.50 o
 -10   1  13      106.51      113.25     12.12 o
  -9   1  13      356.68      359.85     14.76 o
  -8   1  13      293.94      303.75     14.66 o
  -7   1  13      120.05      128.44     15.75 o
  -6   1  13       90.07       98.42     12.20 o
  -5   1  13      459.74      467.75     12.86 o
  -4   1  13       32.20       30.94     10.27 o
  -3   1  13      140.25      149.38     13.31 o
  -2   1  13      110.41      114.01     12.51 o
  -1   1  13       60.09       67.85     14.74 o
   0   1  13      114.04      119.30     11.71 o
   1   1  13       44.75       47.83     11.06 o
   2   1  13       30.98       24.19     12.23 o
   3   1  13       12.90       21.13     12.58 o
   4   1  13        0.00        4.30     10.51 o
 -17   2  13        2.07       20.63     14.63 o
 -16   2  13       23.49       39.49     12.53 o
 -15   2  13        7.87       11.12     11.65 o
 -14   2  13        0.79       12.01     13.21 o
 -13   2  13      208.61      181.25     14.19 o
 -12   2  13       26.29       30.59     13.05 o
 -11   2  13        0.02      -10.35     12.50 o
 -10   2  13      125.93      136.70     11.11 o
  -9   2  13       53.22       45.50     10.40 o
  -8   2  13       43.27       44.09     13.10 o
  -7   2  13       32.52       32.94     13.10 o
  -6   2  13       16.73       21.86     15.42 o
  -5   2  13        0.63        9.80     11.56 o
  -4   2  13       22.39       39.23     12.65 o
  -3   2  13        0.25        2.10      8.91 o
  -2   2  13       63.73       59.79     10.85 o
  -1   2  13       14.05       16.89     10.69 o
   0   2  13        2.65       12.09     10.69 o
   1   2  13       76.50       80.95     13.07 o
   2   2  13        1.61       12.43      9.97 o
   3   2  13        1.15        1.48      9.72 o
   4   2  13        6.59        7.20      9.56 o
 -16   3  13        0.13       19.49     13.43 o
 -15   3  13       57.51       59.70     14.03 o
 -14   3  13       29.10       30.58     11.54 o
 -13   3  13       81.91       93.65     12.21 o
 -12   3  13        2.34       11.33     10.42 o
 -11   3  13       11.26       12.07     11.92 o
 -10   3  13       15.76       16.91     10.33 o
  -9   3  13        6.87       17.78     12.06 o
  -8   3  13       64.41       75.04     11.76 o
  -7   3  13        0.01        1.77     12.47 o
  -6   3  13       12.84       11.58     14.77 o
  -5   3  13      844.13      858.22     16.15 o
  -4   3  13       40.52       57.12     10.58 o
  -3   3  13       56.12       75.32     11.72 o
  -2   3  13      225.02      248.16     13.31 o
  -1   3  13       58.62       73.12     11.65 o
   0   3  13       16.76       33.49      9.88 o
   1   3  13        3.66        6.03      9.34 o
   2   3  13       32.26       22.31     12.99 o
   3   3  13       10.65        3.94     11.34 o
   4   3  13        6.22       12.38     11.45 o
 -16   4  13       31.40       46.49     14.47 o
 -15   4  13       37.19       54.13     13.36 o
 -14   4  13      107.44      101.40     12.74 o
 -13   4  13       16.79       29.14     12.80 o
 -12   4  13       92.03       97.05     10.65 o
 -11   4  13        0.15        0.29     12.02 o
 -10   4  13       85.29       75.62     15.13 o
  -9   4  13       15.98       25.61     12.43 o
  -8   4  13       44.48       49.79     10.61 o
  -7   4  13      109.87      107.29     12.58 o
  -6   4  13        1.72        2.30     11.01 o
  -5   4  13       24.44       29.04     13.42 o
  -4   4  13      103.86      116.17     11.75 o
  -3   4  13       49.65       61.64     13.08 o
  -2   4  13      199.69      212.52     12.63 o
  -1   4  13        1.05       29.26     11.98 o
   0   4  13        0.08        2.60     10.88 o
   1   4  13       42.16       47.52      9.70 o
   2   4  13       23.48       29.88     10.22 o
   3   4  13        6.30        8.13     11.16 o
   4   4  13       22.54        8.84     12.19 o
 -16   5  13       62.74       70.25     15.18 o
 -15   5  13       37.36       28.23     14.05 o
 -14   5  13        0.07        6.15     12.71 o
 -13   5  13       18.48       23.38     12.01 o
 -12   5  13        9.00       11.83     13.80 o
 -11   5  13      135.74      120.39     14.07 o
 -10   5  13        3.94        7.26     15.39 o
  -9   5  13        0.85        4.42     13.32 o
  -8   5  13       54.72       65.77     10.37 o
  -7   5  13      171.91      164.36     12.73 o
  -6   5  13      283.98      289.90     13.52 o
  -5   5  13       27.95       32.05     12.33 o
  -4   5  13       44.98       60.12     12.86 o
  -3   5  13        4.10       18.91     12.47 o
  -2   5  13       83.00       85.32     10.17 o
  -1   5  13       11.56       27.00     10.76 o
   0   5  13       34.79       36.51     12.26 o
   1   5  13       32.86       35.83      9.05 o
   2   5  13       11.04        3.79     10.43 o
   3   5  13        0.28        6.11     11.31 o
 -16   6  13       21.96        6.77     13.91 o
 -15   6  13       14.71       23.06     13.24 o
 -14   6  13        1.28        5.62     13.26 o
 -13   6  13        8.43       14.06     13.51 o
 -12   6  13      179.81      158.49     14.39 o
 -11   6  13       43.45       45.42     14.54 o
 -10   6  13        3.10        5.16     12.92 o
  -9   6  13       48.05       75.15     17.99 o
  -8   6  13        0.88      -10.22     23.39 o
  -7   6  13       23.17       21.21      9.62 o
  -6   6  13       10.41       12.10      9.86 o
  -5   6  13        2.81       11.70      9.54 o
  -4   6  13      156.32      148.66     11.82 o
  -3   6  13       34.98       32.06     10.69 o
  -2   6  13        2.28        8.61     10.92 o
  -1   6  13       11.02       -6.52      9.92 o
   0   6  13       38.42       42.18     11.03 o
   1   6  13       78.52       50.23      9.77 o
   2   6  13        6.76       17.01     11.62 o
   3   6  13        6.87        6.33     10.85 o
 -15   7  13        5.09       -9.50     16.59 o
 -14   7  13        0.12       11.59     19.01 o
 -13   7  13       62.76       62.23     15.16 o
 -12   7  13       33.72       20.24     13.32 o
 -11   7  13       49.30       58.38     18.91 o
 -10   7  13       29.92       24.83     17.40 o
  -9   7  13       58.64       49.06     17.50 o
  -8   7  13        0.00      -11.59     19.21 o
  -7   7  13       35.81       55.74     13.66 o
  -6   7  13      449.44      430.56     14.30 o
  -5   7  13       12.59       32.22     12.28 o
  -4   7  13      431.57      417.91     23.25 o
  -3   7  13        7.47       15.08      8.94 o
  -2   7  13        8.14       19.64      9.86 o
  -1   7  13       84.04       93.25     12.94 o
   0   7  13       25.59       23.22     11.48 o
   1   7  13       10.79        8.54     10.39 o
   2   7  13        0.34       14.23     10.56 o
   3   7  13        0.10       16.21     10.33 o
 -15   8  13        4.38       -3.94     15.91 o
 -14   8  13        8.46        4.63     16.10 o
 -13   8  13        5.29        5.49     16.53 o
 -12   8  13       23.89       34.70     13.24 o
 -11   8  13        8.28       11.57     21.23 o
 -10   8  13        2.61       -3.97     17.42 o
  -9   8  13       23.55       26.04     17.16 o
  -8   8  13       52.66       32.72     14.70 o
  -7   8  13        0.19       33.25     17.28 o
  -6   8  13      130.05      120.83     15.97 o
  -5   8  13      160.17      150.30     14.95 o
  -4   8  13      132.54      136.74     12.86 o
  -3   8  13       11.47       12.30     10.18 o
  -2   8  13       16.35       28.11      9.24 o
  -1   8  13       47.27       41.98     10.37 o
   0   8  13       15.33       26.67     11.48 o
   1   8  13        9.72        6.39     11.17 o
   2   8  13       12.03        7.15     10.47 o
 -14   9  13        4.85       12.13     14.22 o
 -13   9  13       30.44       30.35     19.38 o
 -12   9  13        4.12       10.57     15.33 o
 -11   9  13       86.96       81.60     14.76 o
 -10   9  13        5.35       -0.60     14.58 o
  -9   9  13       14.07       28.66     34.13 o
  -8   9  13        0.01       17.06     13.86 o
  -7   9  13      167.19      156.22     15.25 o
  -6   9  13        0.02      -21.91     16.75 o
  -5   9  13      101.27       99.81     17.99 o
  -4   9  13        2.04        5.05     10.17 o
  -3   9  13        6.98       10.21      8.74 o
  -2   9  13        9.48       15.40      9.39 o
  -1   9  13        4.69       10.43     11.60 o
   0   9  13        6.19       17.12     12.00 o
   1   9  13       17.69       14.43     10.42 o
 -13  10  13        6.29       35.10     18.75 o
 -12  10  13       17.69       22.70     14.91 o
 -11  10  13        0.18       -0.08     15.26 o
 -10  10  13       43.26       41.33     14.55 o
  -9  10  13        5.34        7.14     13.87 o
  -8  10  13       52.10       27.51     20.93 o
  -7  10  13        3.10       20.22     17.27 o
  -6  10  13        3.35        3.02     13.50 o
  -5  10  13        0.27        2.95     14.30 o
  -4  10  13       29.73       47.58     13.11 o
  -3  10  13       26.95       25.40     13.08 o
  -2  10  13        3.78        6.96     11.37 o
  -1  10  13        0.58        8.30     13.53 o
   0  10  13        4.93       18.29     11.15 o
   1  10  13        0.38       -7.76     11.56 o
 -12  11  13        4.46       15.43     18.80 o
 -11  11  13        5.29       -6.96     14.77 o
 -10  11  13        0.66       12.31     14.87 o
  -9  11  13       21.10       27.96     18.21 o
  -8  11  13        4.27       -1.87     15.03 o
  -7  11  13        7.29       21.98     12.92 o
  -6  11  13        3.96       10.00     25.40 o
  -5  11  13        4.09       22.46     24.70 o
  -4  11  13        3.72       10.90     14.84 o
  -3  11  13        1.89        7.48     13.31 o
  -2  11  13        4.76        5.02     12.40 o
  -1  11  13        3.98       14.08     13.83 o
   0  11  13        8.52       14.01     12.52 o
 -11  12  13        3.15       -0.25     13.15 o
 -10  12  13        0.23        7.27     15.26 o
  -9  12  13       27.57       17.25     15.77 o
  -8  12  13       13.86       26.56     18.75 o
  -7  12  13       32.56       39.09     16.00 o
  -6  12  13        3.85        3.97     13.03 o
  -5  12  13       21.01       -2.01     28.05 o
  -4  12  13        1.08        4.90     11.86 o
  -3  12  13       10.11        8.37     12.08 o
  -2  12  13        0.25       -6.41     12.74 o
  -8  13  13        3.73       30.98     19.04 o
  -7  13  13       23.15       45.91     16.41 o
  -6  13  13        4.34       30.03     15.82 o
  -5  13  13        1.30      -13.52     15.86 o
  -4  13  13        0.94        8.70     13.54 o
 -17   0  14        1.24       23.12     31.63 o
 -16   0  14       79.31       76.62     20.51 o
 -15   0  14        0.25        3.63     18.54 o
 -14   0  14       17.62       23.18     18.49 o
 -13   0  14       12.15       13.70     14.71 o
 -12   0  14      347.36      342.42     15.74 o
 -11   0  14      409.05      421.13     19.86 o
 -10   0  14        0.97       12.88     24.40 o
  -9   0  14       11.64       34.32     18.91 o
  -8   0  14      534.49      546.29     33.13 o
  -7   0  14      405.89      385.10     20.23 o
  -6   0  14      259.65      256.05     16.46 o
  -5   0  14      156.43      153.87     19.14 o
  -4   0  14      419.04      423.24     31.56 o
  -3   0  14      645.38      611.92     30.85 o
  -2   0  14      189.31      159.68     18.91 o
  -1   0  14        1.33        8.43     17.16 o
   0   0  14        0.85       25.04     17.33 o
   1   0  14      221.04      200.78     18.62 o
   2   0  14        3.26       -2.51     12.05 o
   3   0  14        7.64       -2.95     15.54 o
 -17   1  14        0.68        7.12     14.67 o
 -16   1  14       11.53       24.42     13.75 o
 -15   1  14        0.19        2.71     11.76 o
 -14   1  14       20.57       36.67     12.94 o
 -13   1  14       20.86       12.23     11.39 o
 -12   1  14      113.11      126.75     12.41 o
 -11   1  14      339.84      371.44     13.49 o
 -10   1  14        2.03        5.60     13.38 o
  -9   1  14       25.15       26.78     13.32 o
  -8   1  14       18.00       18.43     11.39 o
  -7   1  14       59.04       68.33     12.76 o
  -6   1  14       58.65       56.48     13.05 o
  -5   1  14        2.86        4.03     11.28 o
  -4   1  14       44.31       54.65     11.64 o
  -3   1  14        0.65        9.28     12.83 o
  -2   1  14      104.69      106.48     11.39 o
  -1   1  14       30.32       21.65     12.30 o
   0   1  14       29.86       21.96     10.31 o
   1   1  14        0.61        1.20     10.51 o
   2   1  14        6.32       13.12     12.92 o
   3   1  14        0.70        5.23     10.85 o
 -17   2  14        0.60       -2.21     13.48 o
 -16   2  14        1.71       10.64     13.62 o
 -15   2  14        4.45        4.70     10.37 o
 -14   2  14        0.00       -0.42     10.70 o
 -13   2  14       18.30       32.07     13.14 o
 -12   2  14       14.24       25.63     11.94 o
 -11   2  14      235.26      231.41     13.67 o
 -10   2  14      226.00      244.74     11.16 o
  -9   2  14       19.10       22.70     12.12 o
  -8   2  14       79.90       84.20     13.20 o
  -7   2  14        0.27        3.12     14.87 o
  -6   2  14      127.52      136.38     13.24 o
  -5   2  14        3.82       18.34     11.52 o
  -4   2  14        9.95        1.58     11.30 o
  -3   2  14       23.96       39.13      9.48 o
  -2   2  14        6.53        1.55     10.89 o
  -1   2  14      190.07      188.46     10.76 o
   0   2  14        4.90       17.35     11.03 o
   1   2  14        7.01       14.99     12.80 o
   2   2  14        0.43        2.13     14.81 o
   3   2  14       20.91       34.55     11.75 o
 -16   3  14       14.58       12.69     12.66 o
 -15   3  14        3.60       20.20     13.32 o
 -14   3  14        1.46        9.59     10.30 o
 -13   3  14       52.37       69.26     13.18 o
 -12   3  14       22.23       21.76     12.67 o
 -11   3  14      185.20      213.36     13.84 o
 -10   3  14       92.04       94.82     10.55 o
  -9   3  14      198.87      208.34     11.49 o
  -8   3  14       31.46       46.10     14.06 o
  -7   3  14       21.50       29.92     13.18 o
  -6   3  14      107.91      121.12     13.57 o
  -5   3  14      238.17      238.60     12.02 o
  -4   3  14       18.17       26.18     12.81 o
  -3   3  14       24.56       25.77     12.15 o
  -2   3  14       52.34       48.91     10.23 o
  -1   3  14       11.03       23.57     10.87 o
   0   3  14       11.93       17.58     10.67 o
   1   3  14        4.28       12.61      9.42 o
   2   3  14        9.27       10.87     11.61 o
   3   3  14        0.53       24.32     11.89 o
 -16   4  14       40.53       37.46     14.47 o
 -15   4  14       37.46       53.07     14.38 o
 -14   4  14      205.32      207.90     14.87 o
 -13   4  14        0.12       -1.43     12.51 o
 -12   4  14       27.79       31.29     12.16 o
 -11   4  14        2.09        0.95     15.60 o
 -10   4  14        5.72        5.87     11.22 o
  -9   4  14       13.84       25.12      9.95 o
  -8   4  14       12.13       20.94     10.70 o
  -7   4  14      329.92      352.48     14.82 o
  -6   4  14      176.01      179.39     12.47 o
  -5   4  14        7.43       21.93     12.97 o
  -4   4  14        7.81       22.15     11.11 o
  -3   4  14       50.49       45.43     12.42 o
  -2   4  14      108.51       99.88     10.49 o
  -1   4  14        5.98        9.56     10.96 o
   0   4  14        0.84       15.09     10.17 o
   1   4  14        0.83        6.35     10.54 o
   2   4  14        0.15        2.61     10.34 o
   3   4  14       15.28       13.16     10.80 o
 -16   5  14        0.54       15.47     12.71 o
 -15   5  14        1.35       -5.96     12.58 o
 -14   5  14        0.08        5.10     14.13 o
 -13   5  14        0.28        8.52     12.28 o
 -12   5  14       16.85       37.83     13.49 o
 -11   5  14      210.70      218.90     16.03 o
 -10   5  14       14.91       29.68     14.92 o
  -9   5  14        4.32       27.15     14.60 o
  -8   5  14        1.71       12.35     10.84 o
  -7   5  14       58.48       69.38     10.53 o
  -6   5  14      143.84      147.25     10.97 o
  -5   5  14        4.31       32.11     12.02 o
  -4   5  14       22.67       20.50     12.45 o
  -3   5  14      312.21      309.31     11.58 o
  -2   5  14       18.14       21.39      9.95 o
  -1   5  14      119.62      116.57     11.69 o
   0   5  14       69.46       62.15      9.82 o
   1   5  14       41.18       42.98     10.62 o
   2   5  14        2.84       -5.93     10.27 o
 -15   6  14        1.98       -5.30     12.51 o
 -14   6  14        0.01       -4.72     16.67 o
 -13   6  14       56.50       85.21     17.00 o
 -12   6  14      132.64      142.47     19.06 o
 -11   6  14       20.66       12.11     18.43 o
 -10   6  14      749.97      761.58     62.97 o
  -9   6  14      289.69      285.15     44.32 o
  -8   6  14       58.96       67.37     14.59 o
  -7   6  14       54.01       72.59     11.95 o
  -6   6  14        7.96        6.54     10.08 o
  -5   6  14      261.73      261.78     12.46 o
  -4   6  14        1.06       12.23      9.90 o
  -3   6  14        0.29        6.46     12.26 o
  -2   6  14      286.70      291.95     13.33 o
  -1   6  14       27.42       37.48     12.63 o
   0   6  14       11.82       19.73     10.20 o
   1   6  14        2.51        5.38     10.78 o
   2   6  14        7.10       14.50     14.10 o
 -15   7  14       30.04       26.60     16.35 o
 -14   7  14       21.86       38.42     19.20 o
 -13   7  14       45.32       64.24     12.97 o
 -12   7  14        0.16        0.50     18.93 o
 -11   7  14        6.00       11.37     14.84 o
 -10   7  14       28.13       24.28     15.61 o
  -9   7  14      124.07       94.34     18.75 o
  -8   7  14      199.78      150.69     13.90 o
  -7   7  14        0.02        4.45     12.68 o
  -6   7  14      124.90      123.17     14.12 o
  -5   7  14        7.19        9.12     11.56 o
  -4   7  14       41.28       43.84     10.88 o
  -3   7  14      112.92      113.00     11.81 o
  -2   7  14       29.14       33.06     11.12 o
  -1   7  14       20.74       22.87     10.11 o
   0   7  14       30.48       21.03     11.53 o
   1   7  14       14.12        3.23     13.23 o
   2   7  14        0.02       11.79     12.70 o
 -14   8  14       49.04       58.23     16.82 o
 -13   8  14       15.08        6.44     13.32 o
 -12   8  14      201.95      148.31     15.03 o
 -11   8  14        0.04       -0.34     17.93 o
 -10   8  14        4.11       -0.28     17.70 o
  -9   8  14       19.22       31.22     14.72 o
  -8   8  14       81.33       97.26     14.85 o
  -7   8  14        9.56       11.61     20.14 o
  -6   8  14        4.59       -3.80     17.49 o
  -5   8  14       54.63       46.28     11.84 o
  -4   8  14        0.02       -7.53      9.80 o
  -3   8  14        1.34        9.84      9.29 o
  -2   8  14       15.37       15.92     10.12 o
  -1   8  14        0.88        1.71     10.75 o
   0   8  14        6.22       -7.99     11.43 o
   1   8  14        1.63       10.45     13.87 o
 -14   9  14        1.43      -16.65     19.75 o
 -13   9  14        8.47       -3.23     15.96 o
 -12   9  14        1.41       -5.60     16.12 o
 -11   9  14        2.82        1.11     15.02 o
 -10   9  14        2.55        3.42     14.38 o
  -9   9  14       16.64       28.84     12.25 o
  -8   9  14        1.52       10.30     15.59 o
  -7   9  14        4.34       13.42     12.14 o
  -6   9  14        0.78       13.48     19.89 o
  -5   9  14        0.24       15.67     11.85 o
  -4   9  14        1.42        0.71     14.23 o
  -3   9  14        9.24        8.34      9.79 o
  -2   9  14        3.18        9.72     10.65 o
  -1   9  14        0.04        1.49     10.86 o
   0   9  14        3.41       -6.19      9.95 o
 -13  10  14        0.88       16.83     29.02 o
 -12  10  14        7.72        2.20     12.90 o
 -11  10  14        1.83       -6.37     15.20 o
 -10  10  14        0.04        1.82     18.30 o
  -9  10  14        8.72       25.78     17.83 o
  -8  10  14        3.41       12.19     14.05 o
  -7  10  14        1.08       -0.32     11.63 o
  -6  10  14       21.13        0.45     24.02 o
  -5  10  14        2.05       18.23     12.39 o
  -4  10  14       14.75        9.86     13.24 o
  -3  10  14       11.63       17.97     12.09 o
  -2  10  14        1.03        7.73     13.24 o
  -1  10  14        0.01       19.45     10.58 o
 -12  11  14       10.56       20.29     14.02 o
 -11  11  14        0.00        0.38     40.44 o
 -10  11  14        0.38        9.93     18.62 o
  -9  11  14       19.38        3.56     14.59 o
  -8  11  14       16.00       27.92     28.09 o
  -7  11  14        4.41       -3.70     14.79 o
  -6  11  14        8.75        7.54     18.50 o
  -5  11  14       16.86        7.21     15.86 o
  -4  11  14        0.82       -0.77     12.39 o
  -3  11  14        1.72       15.64     13.65 o
  -2  11  14       11.51        4.65     12.09 o
 -10  12  14        7.72       -7.99     15.30 o
  -9  12  14        8.70        5.93     15.10 o
  -8  12  14        7.66        7.63     15.61 o
  -7  12  14        7.03       19.49     13.45 o
  -6  12  14        4.15       20.07     18.06 o
  -5  12  14        7.19       26.21     16.10 o
  -4  12  14        8.29       10.26     12.21 o
 -17   1  15       10.51       31.75     14.39 o
 -16   1  15        0.10        7.31     13.80 o
 -15   1  15        6.31       18.73     10.68 o
 -14   1  15        0.11       12.94     13.04 o
 -13   1  15       78.50       81.50     11.79 o
 -12   1  15        3.70       17.19     11.36 o
 -11   1  15      118.25      128.34     11.29 o
 -10   1  15       13.94       17.69     11.31 o
  -9   1  15      101.19      103.72     10.98 o
  -8   1  15       24.88       27.77     11.35 o
  -7   1  15       22.63       21.30     12.52 o
  -6   1  15       97.42       84.16     11.30 o
  -5   1  15       85.67       71.63     10.05 o
  -4   1  15      196.56      178.67     11.25 o
  -3   1  15       78.85       63.89     10.60 o
  -2   1  15        0.18       14.33     10.02 o
  -1   1  15        1.38        6.06     12.47 o
   0   1  15        0.14       16.63     10.58 o
   1   1  15        2.56       13.85     10.70 o
   2   1  15        0.16        4.72     12.51 o
 -16   2  15       25.43       28.36     13.91 o
 -15   2  15        6.73       11.94     12.39 o
 -14   2  15        0.03        0.65     13.16 o
 -13   2  15        9.87       20.77     11.91 o
 -12   2  15       58.36       61.46     13.61 o
 -11   2  15      221.83      224.27     12.93 o
 -10   2  15      459.87      494.44     27.02 o
  -9   2  15      110.01      119.40     11.93 o
  -8   2  15       14.77        3.85     15.37 o
  -7   2  15       18.87       23.79     13.14 o
  -6   2  15        7.20        6.25     11.75 o
  -5   2  15        6.78       16.24     11.27 o
  -4   2  15        3.63        8.14      9.27 o
  -3   2  15       64.97       52.15     10.41 o
  -2   2  15        9.18       18.38     12.78 o
  -1   2  15       13.33       18.25     11.11 o
   0   2  15        7.48       16.22      9.44 o
   1   2  15        2.58        8.35     10.75 o
   2   2  15        0.97        8.52     13.42 o
 -16   3  15       12.21        8.39     12.59 o
 -15   3  15       32.05       31.64     12.05 o
 -14   3  15        5.52       14.62     11.58 o
 -13   3  15        6.87        6.80     12.83 o
 -12   3  15       27.64       30.75     13.10 o
 -11   3  15        0.00       -7.73     15.37 o
 -10   3  15      121.35      138.72     12.53 o
  -9   3  15        0.04       15.61     12.65 o
  -8   3  15       82.84       90.96     12.87 o
  -7   3  15      344.03      312.19     12.43 o
  -6   3  15       16.38       32.33     11.40 o
  -5   3  15       48.10       51.07     11.75 o
  -4   3  15       46.97       40.03     10.04 o
  -3   3  15       12.45       22.77     10.96 o
  -2   3  15       19.94       25.97     10.38 o
  -1   3  15        3.22        9.39      9.33 o
   0   3  15        0.00        0.63     11.84 o
   1   3  15        1.89       15.99      9.77 o
   2   3  15       33.39       18.78      9.48 o
 -16   4  15       19.86       15.52     13.17 o
 -15   4  15        1.27       14.32     11.75 o
 -14   4  15        7.46       19.78     12.41 o
 -13   4  15        0.74       -7.92     12.44 o
 -12   4  15        9.42       11.23     11.24 o
 -11   4  15        2.16       24.64     14.97 o
 -10   4  15        1.74        0.04     12.11 o
  -9   4  15       25.01       21.56     11.31 o
  -8   4  15       25.79       30.83     13.83 o
  -7   4  15      213.77      223.89     13.56 o
  -6   4  15       51.13       43.70     11.61 o
  -5   4  15       51.18       53.69     12.85 o
  -4   4  15      139.61      154.29     13.02 o
  -3   4  15       11.49       25.64     12.78 o
  -2   4  15        0.00        3.11     10.55 o
  -1   4  15       57.53       49.26     10.63 o
   0   4  15        1.01       21.87     10.45 o
   1   4  15        1.02       14.77      9.46 o
   2   4  15        1.81       15.54     12.16 o
 -16   5  15        0.10       12.75     13.61 o
 -15   5  15       12.78       19.79     13.10 o
 -14   5  15       16.34       24.23     14.55 o
 -13   5  15       18.48        8.86     15.58 o
 -12   5  15        1.21       10.45     12.07 o
 -11   5  15      167.63      186.94     14.34 o
 -10   5  15       29.03       43.85     14.82 o
  -9   5  15      162.23      158.12     11.90 o
  -8   5  15       44.31       49.38     11.08 o
  -7   5  15        7.02        6.53     12.81 o
  -6   5  15      164.19      151.91     14.64 o
  -5   5  15       19.50       23.33     12.33 o
  -4   5  15       41.46       52.20     10.54 o
  -3   5  15       82.90       98.70     11.60 o
  -2   5  15        1.37       14.17     10.04 o
  -1   5  15      153.07      128.39     11.82 o
   0   5  15       29.16       18.31     11.92 o
   1   5  15        1.28       13.34     10.64 o
 -15   6  15        0.07       19.64     13.81 o
 -14   6  15        2.22       21.44     18.57 o
 -13   6  15       21.38       42.08     18.38 o
 -12   6  15        1.13       -4.39     15.84 o
 -11   6  15        0.78        6.73     15.07 o
 -10   6  15        0.17       -7.05     15.61 o
  -9   6  15      119.57      126.06     16.13 o
  -8   6  15       65.72       75.67     11.34 o
  -7   6  15        2.60       16.81     11.91 o
  -6   6  15       68.29       69.68     10.32 o
  -5   6  15      137.55      124.59     12.33 o
  -4   6  15      180.69      186.01     13.96 o
  -3   6  15        2.21        7.57     12.68 o
  -2   6  15       15.47       27.40     11.55 o
  -1   6  15       11.15       14.90     11.29 o
   0   6  15        9.33       16.23     11.63 o
   1   6  15       11.26       11.68     13.12 o
 -15   7  15       18.92       10.12     18.32 o
 -14   7  15        1.57        1.39     21.04 o
 -13   7  15        0.33       32.76     15.60 o
 -12   7  15       63.83       68.16     18.96 o
 -11   7  15        7.00       23.04     15.62 o
 -10   7  15       38.07       59.43     18.24 o
  -9   7  15       49.95       45.38     18.56 o
  -8   7  15        4.35       15.25     14.43 o
  -7   7  15       38.59       56.25     10.97 o
  -6   7  15       12.95       15.16     10.59 o
  -5   7  15       37.40       48.84      8.99 o
  -4   7  15        4.03        9.34      9.11 o
  -3   7  15       70.75       58.06     10.75 o
  -2   7  15        2.63        7.59     10.52 o
  -1   7  15       53.74       29.06     11.54 o
   0   7  15        3.42       -2.41     13.59 o
 -14   8  15        0.91        5.75     15.77 o
 -13   8  15       13.87       15.38     15.40 o
 -12   8  15        1.15       22.53     13.17 o
 -11   8  15       16.66       15.17     14.96 o
 -10   8  15       20.43        3.93     17.64 o
  -9   8  15        5.69       36.75     17.45 o
  -8   8  15        6.69       -6.64     15.24 o
  -7   8  15        2.85        0.30     13.22 o
  -6   8  15       20.02       21.19     11.72 o
  -5   8  15        4.11        2.59      9.94 o
  -4   8  15       19.50       20.98     11.02 o
  -3   8  15       18.88       13.56     10.62 o
  -2   8  15        0.24        9.63      9.91 o
  -1   8  15        3.84       10.23     10.04 o
   0   8  15        0.40       12.46     11.04 o
 -13   9  15       27.07       61.71     19.70 o
 -12   9  15       10.21       -1.94     19.51 o
 -11   9  15       42.23       27.16     19.06 o
 -10   9  15        0.56       -0.27     12.66 o
  -9   9  15       10.30        0.37     12.29 o
  -8   9  15        0.28       -2.44     12.08 o
  -7   9  15       28.71       47.77     17.33 o
  -6   9  15        0.32       12.69     11.17 o
  -5   9  15       36.93       25.28     12.41 o
  -4   9  15       13.77       17.90     11.31 o
  -3   9  15        3.37        0.75     12.10 o
  -2   9  15        0.61        1.05      9.36 o
  -1   9  15        4.90       12.66     10.02 o
 -12  10  15        6.82       23.30     19.41 o
 -11  10  15        3.56       -3.71     12.92 o
 -10  10  15       14.23        0.26     15.33 o
  -9  10  15        4.42       13.50     23.13 o
  -8  10  15        2.17       26.17     18.01 o
  -7  10  15        0.07       16.31     17.56 o
  -6  10  15        0.73        7.37     12.45 o
  -5  10  15       16.31       12.58     13.27 o
  -4  10  15        4.02        5.12     15.48 o
  -3  10  15        1.41        5.56     10.62 o
  -2  10  15        0.17       10.41     10.37 o
 -11  11  15        0.98        8.98     15.37 o
 -10  11  15        9.45       22.77     22.31 o
  -9  11  15       35.54       15.01     13.86 o
  -8  11  15        3.72       11.47     14.75 o
  -7  11  15        2.63      -18.11     21.26 o
  -6  11  15        0.04        9.00     15.52 o
  -5  11  15        1.98       14.71     15.65 o
  -4  11  15        1.87      -12.44     12.08 o
  -8  12  15        8.24        0.14     19.62 o
  -7  12  15        7.73      -25.22     28.95 o
  -6  12  15        0.44       15.11     19.19 o
 -16   0  16       10.38       10.81     19.71 o
 -15   0  16        0.21        2.89     19.20 o
 -14   0  16       75.70      101.03     22.01 o
 -13   0  16      106.66      114.98     20.01 o
 -12   0  16        1.29        1.10     12.27 o
 -11   0  16       12.54       11.26     15.08 o
 -10   0  16       63.70       62.75     26.78 o
  -9   0  16      143.83      129.32     21.82 o
  -8   0  16      124.44      115.20     15.61 o
  -7   0  16        3.31        5.56     13.95 o
  -6   0  16      406.96      404.05     20.17 o
  -5   0  16      160.42      139.12     18.22 o
  -4   0  16       68.98       74.13     18.54 o
  -3   0  16        2.50        2.59     25.70 o
  -2   0  16        0.08        3.82     14.84 o
  -1   0  16       15.97       19.63     14.74 o
   0   0  16       10.81       21.46     14.16 o
   1   0  16        0.52       15.15     27.08 o
 -16   1  16        6.25       27.95     13.75 o
 -15   1  16        2.18        3.98     13.80 o
 -14   1  16       14.32       17.56     12.93 o
 -13   1  16        0.15        8.22     11.38 o
 -12   1  16      108.70      111.68     12.12 o
 -11   1  16        8.41       10.64     11.13 o
 -10   1  16       82.75       89.70     12.88 o
  -9   1  16        3.87       -4.53     11.31 o
  -8   1  16      124.30      128.02     13.36 o
  -7   1  16        4.75        2.87     12.49 o
  -6   1  16      265.18      231.43     11.93 o
  -5   1  16       10.04       11.74     10.18 o
  -4   1  16       22.91       31.24     10.66 o
  -3   1  16        0.06       -1.61      9.96 o
  -2   1  16       23.03       19.63     11.42 o
  -1   1  16       44.12       38.79     11.38 o
   0   1  16       14.94       15.26     11.63 o
   1   1  16        2.55       16.95     13.70 o
 -16   2  16        1.40       15.13     12.39 o
 -15   2  16       10.17       17.81     12.40 o
 -14   2  16       19.85       26.02     13.25 o
 -13   2  16        0.03        4.04     11.28 o
 -12   2  16       25.89       20.78     10.95 o
 -11   2  16        8.67       16.65      9.38 o
 -10   2  16       52.71       46.71     13.12 o
  -9   2  16        9.47       23.73     14.51 o
  -8   2  16       58.83       66.23     13.04 o
  -7   2  16       86.97       85.88     11.79 o
  -6   2  16       63.61       62.24     11.21 o
  -5   2  16       12.72       11.06     10.95 o
  -4   2  16       72.69       68.58     11.81 o
  -3   2  16        0.00        8.69     11.30 o
  -2   2  16        9.27       14.97     12.46 o
  -1   2  16        0.03       16.46     11.61 o
   0   2  16        6.46       25.97     11.72 o
   1   2  16       20.31       -1.19     12.09 o
 -16   3  16       82.58       70.99     12.81 o
 -15   3  16        5.20       12.03     14.49 o
 -14   3  16        2.25       -2.03     12.09 o
 -13   3  16       43.98       42.94     13.10 o
 -12   3  16       32.80       21.87     13.79 o
 -11   3  16        5.89        9.99     11.89 o
 -10   3  16       34.62       31.70     10.23 o
  -9   3  16        1.65       13.26     11.97 o
  -8   3  16        8.65        9.14     11.17 o
  -7   3  16      113.15      135.56     13.11 o
  -6   3  16       35.34       44.43     10.36 o
  -5   3  16        1.25       10.19     12.03 o
  -4   3  16       56.03       50.63     10.46 o
  -3   3  16       75.24       66.48     11.43 o
  -2   3  16        8.75        9.73     13.11 o
  -1   3  16       30.69       34.48      9.78 o
   0   3  16        5.66        3.43     10.83 o
   1   3  16        3.17       15.25     10.24 o
 -16   4  16        0.44        3.37     13.48 o
 -15   4  16        0.76       16.44     14.18 o
 -14   4  16       71.53       75.36     13.45 o
 -13   4  16        2.34        3.97     13.63 o
 -12   4  16       78.98       75.89     12.94 o
 -11   4  16        4.37       14.63     13.21 o
 -10   4  16      159.01      177.22     11.42 o
  -9   4  16       68.51       74.24     11.68 o
  -8   4  16       41.67       63.42     15.50 o
  -7   4  16      126.58      120.95     12.49 o
  -6   4  16       29.92       43.37     11.05 o
  -5   4  16       31.52       37.24     11.47 o
  -4   4  16        0.08       15.27     11.50 o
  -3   4  16        5.90       -2.53     11.13 o
  -2   4  16       47.75       26.49     12.66 o
  -1   4  16       37.71       36.85     13.37 o
   0   4  16        7.73       18.10     14.81 o
 -15   5  16       31.60       23.23     12.23 o
 -14   5  16       68.60       52.91     14.81 o
 -13   5  16        7.71       10.72     12.81 o
 -12   5  16       61.22       69.12     15.91 o
 -11   5  16       32.40       21.10     12.54 o
 -10   5  16       16.11       22.19     13.92 o
  -9   5  16       85.99       88.86     11.24 o
  -8   5  16       67.11       65.98     12.21 o
  -7   5  16        0.07        8.44     11.93 o
  -6   5  16       28.16       37.00     11.44 o
  -5   5  16       34.01       46.28     12.69 o
  -4   5  16       74.95       81.24     11.99 o
  -3   5  16       27.05       31.28     10.38 o
  -2   5  16       26.98       15.55     11.49 o
  -1   5  16        4.04        8.69     11.69 o
   0   5  16        0.01       13.53     11.24 o
 -15   6  16       58.95       33.82     16.79 o
 -14   6  16        0.78        2.33     12.07 o
 -13   6  16        1.14       -2.98     15.15 o
 -12   6  16        0.82       17.83     18.41 o
 -11   6  16        6.33        6.35     16.12 o
 -10   6  16       26.00       27.28     35.70 o
  -9   6  16        4.40        7.47     10.39 o
  -8   6  16       20.93       19.60     11.06 o
  -7   6  16        3.70        9.50      9.34 o
  -6   6  16       13.31       19.85     11.90 o
  -5   6  16      124.33      125.47     12.37 o
  -4   6  16       74.75       58.99     11.47 o
  -3   6  16        5.42        4.78     14.68 o
  -2   6  16       99.65       72.16     11.61 o
  -1   6  16        3.33        8.62     13.29 o
   0   6  16       53.54       42.79     13.92 o
 -14   7  16        0.85       12.25     20.12 o
 -13   7  16       13.79       -0.50     18.30 o
 -12   7  16       21.11       20.40     15.36 o
 -11   7  16       22.04       18.74     29.17 o
 -10   7  16        1.34       15.77     17.85 o
  -9   7  16        0.00        9.82     12.39 o
  -8   7  16       19.61       21.25     10.79 o
  -7   7  16       50.20       47.16      9.77 o
  -6   7  16       42.94       40.26     10.19 o
  -5   7  16        1.43       12.16      9.50 o
  -4   7  16       33.70       40.98     13.17 o
  -3   7  16        5.38       14.97     11.43 o
  -2   7  16        4.16       18.25     11.69 o
  -1   7  16        0.73       11.96     10.32 o
 -14   8  16       31.34       38.82     22.49 o
 -13   8  16       60.28       74.89     16.22 o
 -12   8  16        5.54       -6.24     14.79 o
 -11   8  16       40.12       53.83     18.83 o
 -10   8  16       23.05       46.86     18.20 o
  -9   8  16        0.04        5.76     21.19 o
  -8   8  16        7.77       13.67     14.30 o
  -7   8  16        1.08       -0.03     12.78 o
  -6   8  16        7.42       -1.10     10.84 o
  -5   8  16        1.13        9.31     10.68 o
  -4   8  16       13.55       23.52     11.60 o
  -3   8  16        0.79       23.26     10.68 o
  -2   8  16        0.66       14.63     11.90 o
 -13   9  16        0.20        6.38     26.49 o
 -12   9  16        2.96       31.96     19.49 o
 -11   9  16        6.66       16.12     15.30 o
 -10   9  16       15.92      -16.51     19.40 o
  -9   9  16        6.61       15.74     15.00 o
  -8   9  16        1.23        2.43     14.65 o
  -7   9  16       22.25       23.38     18.84 o
  -6   9  16        1.51       15.91     14.88 o
  -5   9  16        0.88       -1.34      9.97 o
  -4   9  16        0.16        8.33      9.04 o
  -3   9  16        2.45       12.79     10.91 o
 -12  10  16        2.35       11.56     16.37 o
 -11  10  16        0.19       13.45     27.49 o
 -10  10  16       34.04       47.67     21.71 o
  -9  10  16        2.45      -13.09     15.11 o
  -8  10  16       21.19       12.38     28.35 o
  -7  10  16        1.15        9.16     13.36 o
  -6  10  16        0.48        3.75     13.75 o
  -5  10  16        9.61       -3.19     11.71 o
  -4  10  16        6.36       11.89     13.57 o
  -9  11  16        2.44       -5.18     15.11 o
  -8  11  16       24.79       19.20     15.99 o
  -7  11  16        0.34       -3.85     14.70 o
  -6  11  16        0.47        6.46     21.71 o
 -16   1  17        5.04       10.20     12.67 o
 -15   1  17        4.38       10.57     13.71 o
 -14   1  17        0.30        2.03     13.15 o
 -13   1  17      186.72      177.47     12.66 o
 -12   1  17       73.09       87.11     11.84 o
 -11   1  17       15.09       21.58     11.40 o
 -10   1  17        0.28       18.30     12.84 o
  -9   1  17       62.13       68.43     13.48 o
  -8   1  17        7.13       10.17     11.35 o
  -7   1  17       76.82       76.11     11.58 o
  -6   1  17        5.41       31.34     12.90 o
  -5   1  17        3.01       10.25     11.49 o
  -4   1  17        3.59       14.67     10.25 o
  -3   1  17        2.60       12.47     14.32 o
  -2   1  17        1.59       14.93     11.85 o
  -1   1  17       36.34       24.98     12.00 o
   0   1  17       19.79       36.79     15.62 o
 -16   2  17        9.78       30.96     15.00 o
 -15   2  17       55.69       63.39     14.23 o
 -14   2  17       13.55       22.70     13.39 o
 -13   2  17        0.09        8.36     12.15 o
 -12   2  17       60.37       66.62     11.22 o
 -11   2  17       40.59       41.80     10.19 o
 -10   2  17       32.35       29.27     13.47 o
  -9   2  17      124.74      126.07     12.72 o
  -8   2  17       14.13       34.09     11.77 o
  -7   2  17       36.99       25.75     12.70 o
  -6   2  17        4.35        4.84     10.14 o
  -5   2  17       53.54       48.46     12.88 o
  -4   2  17       13.88       25.77      9.97 o
  -3   2  17        4.80       16.58     13.23 o
  -2   2  17        4.52       13.44     10.47 o
  -1   2  17        2.75       18.32     10.17 o
   0   2  17        0.02        9.80     12.10 o
 -16   3  17        3.88        5.65     12.95 o
 -15   3  17        2.77       11.32     12.33 o
 -14   3  17        0.32        0.34     10.59 o
 -13   3  17        8.95       15.19     15.15 o
 -12   3  17      185.51      176.05     13.47 o
 -11   3  17       77.84       79.75     12.15 o
 -10   3  17        0.00        2.96     10.57 o
  -9   3  17       16.14       29.99     12.69 o
  -8   3  17        4.67        9.09     12.77 o
  -7   3  17        6.83       -5.08     10.91 o
  -6   3  17       21.13       28.92     11.27 o
  -5   3  17       26.97       24.98     10.70 o
  -4   3  17       25.50       26.12     10.44 o
  -3   3  17       78.11       66.22     10.85 o
  -2   3  17        0.35       15.11     12.09 o
  -1   3  17       27.19       22.02     13.74 o
 -16   4  17       25.90       24.07     16.35 o
 -15   4  17        7.91        0.94     13.33 o
 -14   4  17       15.81       16.15     12.44 o
 -13   4  17       37.95       34.38     11.67 o
 -12   4  17       33.18       35.78     11.06 o
 -11   4  17      125.85      131.54     12.29 o
 -10   4  17       63.44       61.24     10.53 o
  -9   4  17        0.47        6.00     14.77 o
  -8   4  17        2.64       16.01     11.87 o
  -7   4  17        4.83       19.89     12.99 o
  -6   4  17       40.44       59.68     13.21 o
  -5   4  17       11.09       16.42     11.67 o
  -4   4  17       10.30       12.09     12.96 o
  -3   4  17        0.07        6.31     11.34 o
  -2   4  17       16.95       15.72     13.22 o
  -1   4  17        0.58       10.46     13.42 o
 -15   5  17        0.65       -1.81     12.46 o
 -14   5  17        8.83       11.98     14.05 o
 -13   5  17       50.84       54.33     15.75 o
 -12   5  17       13.57       12.01     12.86 o
 -11   5  17        0.13       13.45     14.48 o
 -10   5  17       69.78       66.87     11.46 o
  -9   5  17       21.04       35.96     13.42 o
  -8   5  17        0.23       10.20      9.33 o
  -7   5  17       15.54       21.18     11.63 o
  -6   5  17       98.78       98.50     12.03 o
  -5   5  17        4.63       19.56     12.90 o
  -4   5  17       81.78       76.22     13.49 o
  -3   5  17       28.76       26.44     10.76 o
  -2   5  17       26.65       15.85     13.37 o
  -1   5  17       25.86       13.43     11.40 o
 -15   6  17        5.63       25.99     20.45 o
 -14   6  17        6.92       11.47     14.21 o
 -13   6  17        4.27      -11.84     18.12 o
 -12   6  17        0.06        3.68     15.17 o
 -11   6  17        3.38       10.23     25.29 o
 -10   6  17        1.12       22.34     15.69 o
  -9   6  17       21.11        7.94     10.80 o
  -8   6  17       11.56        7.26      9.21 o
  -7   6  17       14.79       18.45      9.39 o
  -6   6  17        9.31       18.89     12.66 o
  -5   6  17       31.14       29.55     11.59 o
  -4   6  17        0.61       24.59     11.79 o
  -3   6  17        3.69        5.19     11.97 o
  -2   6  17       17.95       10.34     11.95 o
 -14   7  17        3.09        7.65     15.70 o
 -13   7  17       29.78       31.17     29.66 o
 -12   7  17       55.00       27.47     16.30 o
 -11   7  17       27.85       50.61     18.73 o
 -10   7  17        0.03        8.31     17.94 o
  -9   7  17        4.93       14.18     13.70 o
  -8   7  17        3.39       14.20     12.28 o
  -7   7  17      100.17       83.03      9.66 o
  -6   7  17       58.17       72.02     12.08 o
  -5   7  17       21.51       26.01     10.60 o
  -4   7  17        2.13       16.79     12.03 o
  -3   7  17        0.19       17.01     13.74 o
  -2   7  17       11.11       14.62     12.39 o
 -13   8  17       18.66       14.15     38.13 o
 -12   8  17        0.68       23.99     16.34 o
 -11   8  17        4.76       33.34     27.64 o
 -10   8  17        0.11        8.40     24.40 o
  -9   8  17       10.22        1.18     51.78 o
  -8   8  17       22.49        7.62     12.53 o
  -7   8  17        1.91        6.42     11.45 o
  -6   8  17       22.68       34.42     11.13 o
  -5   8  17        0.28        7.29     10.67 o
  -4   8  17        1.14        7.59     11.92 o
  -3   8  17       14.06       16.97     11.38 o
 -12   9  17        1.96        4.11     16.38 o
 -11   9  17        1.21        8.94     15.64 o
 -10   9  17        0.64       15.34     18.88 o
  -9   9  17       17.95       19.16     26.41 o
  -8   9  17        2.38        0.52     27.16 o
  -7   9  17        7.95        8.57     15.90 o
  -6   9  17        0.00       11.29     12.85 o
  -5   9  17        0.17        8.53      9.85 o
  -4   9  17        2.96        6.09     10.89 o
 -10  10  17        2.45        2.96     13.87 o
  -9  10  17        1.60       15.87     19.23 o
  -8  10  17        1.69       -5.07     26.11 o
  -7  10  17        2.00       -0.24     18.94 o
  -6  10  17        2.56       11.36     13.91 o
 -16   0  18        1.62        3.68     21.22 o
 -15   0  18        4.10       10.55     20.23 o
 -14   0  18       18.49       22.27     20.90 o
 -13   0  18      110.80      106.21     16.10 o
 -12   0  18        3.29       38.87     28.05 o
 -11   0  18       45.42       34.72     19.18 o
 -10   0  18       10.37        2.31     18.41 o
  -9   0  18       25.24       41.31     18.01 o
  -8   0  18        0.28       20.61     18.02 o
  -7   0  18       51.07       52.55     18.67 o
  -6   0  18       14.72       29.68     18.16 o
  -5   0  18       19.20       26.40     15.18 o
  -4   0  18       58.46       49.59     14.27 o
  -3   0  18        8.27       19.65     15.82 o
  -2   0  18       11.63       20.12     15.58 o
  -1   0  18       10.54        7.68     20.28 o
 -16   1  18       23.95       18.99     12.76 o
 -15   1  18        4.23       11.70     13.99 o
 -14   1  18       40.52       35.17     11.86 o
 -13   1  18       49.24       45.11      9.19 o
 -12   1  18       14.17       17.42     11.66 o
 -11   1  18        2.49       10.62     15.27 o
 -10   1  18       17.67       14.37     13.23 o
  -9   1  18        9.51        5.47     11.50 o
  -8   1  18       14.99       10.82     11.67 o
  -7   1  18        0.00        6.96     11.46 o
  -6   1  18       16.36       15.19     11.56 o
  -5   1  18        3.19       12.38     12.52 o
  -4   1  18        9.01       22.31     11.63 o
  -3   1  18        1.92       10.06     11.35 o
  -2   1  18        3.38       25.45     11.97 o
 -16   2  18        4.26        2.06     12.84 o
 -15   2  18        1.69       15.35     13.99 o
 -14   2  18        7.32       14.39     10.64 o
 -13   2  18       16.65       14.88     11.85 o
 -12   2  18       48.21       54.49     10.91 o
 -11   2  18      197.84      185.71     16.25 o
 -10   2  18       22.07       20.74     13.48 o
  -9   2  18       20.64       31.06     13.10 o
  -8   2  18        0.19       -0.36     11.22 o
  -7   2  18        8.63        9.73     11.42 o
  -6   2  18       40.79       41.75     12.92 o
  -5   2  18        1.93        1.17     11.47 o
  -4   2  18        0.09       11.33     11.47 o
  -3   2  18        5.64       31.12     10.27 o
  -2   2  18       11.20       20.75     12.35 o
 -15   3  18       10.77       18.32     14.70 o
 -14   3  18        4.73       11.28     11.79 o
 -13   3  18        0.10       -8.52     12.66 o
 -12   3  18      169.75      158.14     12.06 o
 -11   3  18       69.40       58.08     11.78 o
 -10   3  18       24.50       28.25     10.52 o
  -9   3  18        1.78       14.85     10.55 o
  -8   3  18        4.37        9.27     12.79 o
  -7   3  18        0.23        2.65     11.51 o
  -6   3  18        9.70       20.71     12.84 o
  -5   3  18        0.31        8.98     10.50 o
  -4   3  18        2.29       -6.68     12.60 o
  -3   3  18        0.82       -4.03     11.83 o
  -2   3  18        0.43       -0.95     12.17 o
 -15   4  18       26.57       23.67     14.95 o
 -14   4  18       27.51       29.03     13.02 o
 -13   4  18        1.84       22.21     14.40 o
 -12   4  18       13.45       14.80     14.59 o
 -11   4  18       45.49       62.75     11.18 o
 -10   4  18       22.43       34.19     12.11 o
  -9   4  18       27.61       38.33     10.77 o
  -8   4  18       42.68       30.62     12.95 o
  -7   4  18       11.30       15.76     12.88 o
  -6   4  18       35.53       25.29     10.62 o
  -5   4  18      122.75      111.70     11.38 o
  -4   4  18       26.39       22.90     12.47 o
  -3   4  18        5.80        3.14     11.97 o
  -2   4  18        7.91       17.42     12.63 o
 -15   5  18        0.95       11.75     14.62 o
 -14   5  18       25.25       25.57     14.74 o
 -13   5  18        8.38       11.90     13.16 o
 -12   5  18       15.31        4.80     15.50 o
 -11   5  18        0.54        1.92     11.32 o
 -10   5  18        4.44        8.38     10.77 o
  -9   5  18       14.73       12.30     10.05 o
  -8   5  18        0.99       -4.53     11.10 o
  -7   5  18        5.87        6.14     12.59 o
  -6   5  18       24.84       27.83     11.71 o
  -5   5  18        4.06       14.84     11.06 o
  -4   5  18       16.27       17.35     15.88 o
  -3   5  18        2.33       -2.33     11.21 o
 -14   6  18        4.84       15.67     19.28 o
 -13   6  18       48.22       49.61     20.42 o
 -12   6  18       13.40       16.60     15.14 o
 -11   6  18       34.04       37.50     13.78 o
 -10   6  18       37.63       41.40     11.40 o
  -9   6  18        2.26       15.08     12.38 o
  -8   6  18       68.15       73.81     11.50 o
  -7   6  18        0.63       -3.21      9.53 o
  -6   6  18      126.92      101.66     11.68 o
  -5   6  18        0.08        3.13     11.93 o
  -4   6  18        5.23        6.16     11.30 o
  -3   6  18        1.72        0.24     12.37 o
 -13   7  18        3.65        4.01     19.26 o
 -12   7  18        2.97        9.16     15.97 o
 -11   7  18        0.63        8.36     18.53 o
 -10   7  18        5.84        4.74     19.17 o
  -9   7  18        5.64       -0.39     10.76 o
  -8   7  18        3.70        3.62     10.47 o
  -7   7  18       11.44        8.10     10.89 o
  -6   7  18       10.13       16.45     10.36 o
  -5   7  18       11.18       15.43     10.24 o
  -4   7  18        0.32        0.15     12.36 o
 -12   8  18       13.44       28.04     15.68 o
 -11   8  18        0.85       27.81     19.70 o
 -10   8  18        1.55       48.39     19.26 o
  -9   8  18        0.71       24.62     19.55 o
  -8   8  18       16.91       13.48     13.79 o
  -7   8  18       33.29       34.44     13.02 o
  -6   8  18       37.81       38.68     10.94 o
  -5   8  18        0.37        6.67     12.00 o
 -10   9  18       12.70       -6.82     16.15 o
  -9   9  18       14.51       17.61     27.23 o
  -8   9  18        5.18       31.26     23.17 o
  -7   9  18        4.08       12.91     13.75 o
 -15   1  19        1.34       12.74     13.00 o
 -14   1  19        0.25       12.19     10.63 o
 -13   1  19       32.08       41.14     12.70 o
 -12   1  19        2.27        3.72     16.89 o
 -11   1  19       38.71       27.39     13.99 o
 -10   1  19        6.37       12.15     10.63 o
  -9   1  19        3.51        0.39     13.21 o
  -8   1  19        4.07        1.09     11.58 o
  -7   1  19        0.04        4.90     11.76 o
  -6   1  19       53.93       42.53     10.39 o
  -5   1  19       37.84       29.55     11.59 o
  -4   1  19        5.26        2.23     11.07 o
  -3   1  19        2.11        2.34     12.32 o
 -15   2  19       14.26       14.28     14.40 o
 -14   2  19       20.70        6.81     11.30 o
 -13   2  19       30.17       28.11     11.01 o
 -12   2  19        0.02       -2.21     13.43 o
 -11   2  19       78.46       76.96     11.69 o
 -10   2  19       18.80       14.48     13.17 o
  -9   2  19       24.02       26.25     11.96 o
  -8   2  19        1.71       16.51     11.96 o
  -7   2  19        5.76       10.48     10.42 o
  -6   2  19       13.66       19.65     11.91 o
  -5   2  19        3.12        4.02     15.27 o
  -4   2  19        0.96        6.08     12.13 o
  -3   2  19        5.78        7.19     11.96 o
 -15   3  19        4.62       12.55     11.75 o
 -14   3  19       14.14        6.21     14.70 o
 -13   3  19       14.76       20.55     14.15 o
 -12   3  19       61.03       56.73     12.23 o
 -11   3  19       81.83       74.18     10.69 o
 -10   3  19       27.31       30.44     13.25 o
  -9   3  19        2.27        9.52     11.38 o
  -8   3  19        0.08       17.40     13.57 o
  -7   3  19        0.00       11.14     12.15 o
  -6   3  19        2.92        9.04     12.98 o
  -5   3  19        0.18       19.99     11.65 o
  -4   3  19       15.08       21.95     11.26 o
  -3   3  19        0.07        9.20     11.37 o
 -14   4  19        1.94        4.37     15.47 o
 -13   4  19        0.12        2.57     13.20 o
 -12   4  19        1.72        8.00     11.64 o
 -11   4  19       86.08       73.81     14.22 o
 -10   4  19        5.44       10.98     10.22 o
  -9   4  19        0.05        3.86     11.53 o
  -8   4  19        4.01        9.43     12.62 o
  -7   4  19        1.39        6.73     10.63 o
  -6   4  19       16.62       16.51     12.03 o
  -5   4  19       44.80       43.00     11.48 o
  -4   4  19        9.26       19.06     11.43 o
 -14   5  19        0.91        5.86     14.22 o
 -13   5  19        1.43        5.24     13.71 o
 -12   5  19       35.63       19.05     13.22 o
 -11   5  19       60.07       60.71     10.13 o
 -10   5  19        9.52       -0.79     10.96 o
  -9   5  19       33.28       16.77     10.45 o
  -8   5  19        9.92        0.62     10.77 o
  -7   5  19        7.15       12.31     13.18 o
  -6   5  19        0.02       -2.08     13.73 o
  -5   5  19        3.13       12.23     11.05 o
  -4   5  19       14.22        7.19     12.48 o
 -13   6  19        0.66       18.47     16.55 o
 -12   6  19        0.11       10.30     19.92 o
 -11   6  19        0.36       -1.14     14.35 o
 -10   6  19       45.04       41.72     11.93 o
  -9   6  19        2.26       20.05     11.61 o
  -8   6  19        0.96        9.42     11.46 o
  -7   6  19        6.96        3.51     12.55 o
  -6   6  19       41.13       47.29     13.78 o
  -5   6  19       42.92       33.50     12.64 o
 -12   7  19        0.00       -0.75     15.95 o
 -11   7  19        0.06      -13.03     19.50 o
 -10   7  19        0.00       -2.84     17.92 o
  -9   7  19       30.42       29.14     12.00 o
  -8   7  19        1.16        8.58     11.64 o
  -7   7  19       35.27       26.78     10.08 o
  -6   7  19        1.73        5.82     11.07 o
 -10   8  19       14.37       -3.95     28.72 o
  -9   8  19        2.73       -2.15     14.08 o
  -8   8  19        3.07       10.56     11.15 o
 -15   0  20        1.70       23.34     20.82 o
 -14   0  20       10.52       27.60     20.14 o
 -13   0  20        0.30        4.22     19.58 o
 -12   0  20       34.32       51.55     16.46 o
 -11   0  20       13.83        7.77     19.28 o
 -10   0  20       24.27       15.47     13.32 o
  -9   0  20        0.03        6.22     19.12 o
  -8   0  20        8.15       11.30     18.66 o
  -7   0  20        0.77        9.05     18.54 o
  -6   0  20       24.28       38.33     16.07 o
  -5   0  20        3.33        6.11     18.76 o
 -14   1  20        0.03        3.00     10.59 o
 -13   1  20        2.75       11.39     12.44 o
 -12   1  20       25.57       15.88     12.62 o
 -11   1  20       23.94       35.10     13.82 o
 -10   1  20        1.77       21.06     11.68 o
  -9   1  20       23.28       33.01     12.33 o
  -8   1  20        0.28       12.23     13.64 o
  -7   1  20        9.05        6.18     13.75 o
  -6   1  20        0.28       10.36     12.34 o
  -5   1  20        8.79       23.26     12.06 o
 -14   2  20       13.50        8.47     13.04 o
 -13   2  20        6.90       22.00     14.06 o
 -12   2  20       37.26       37.05     12.50 o
 -11   2  20        2.46        4.36     13.62 o
 -10   2  20        0.45        8.30     12.14 o
  -9   2  20        0.06        7.87     14.09 o
  -8   2  20        4.57        8.84     13.75 o
  -7   2  20        1.10       10.51     11.30 o
  -6   2  20       45.44       47.46     12.83 o
  -5   2  20        1.23       12.74     12.72 o
 -14   3  20       14.41       15.32     13.38 o
 -13   3  20       14.79       10.70     11.27 o
 -12   3  20       81.92       44.10     11.05 o
 -11   3  20       44.37       36.10     11.18 o
 -10   3  20        2.19       -4.78     12.51 o
  -9   3  20        4.83        1.51     12.27 o
  -8   3  20        0.39       18.99     13.24 o
  -7   3  20       12.38        3.65     13.81 o
  -6   3  20        0.23        1.72     12.35 o
  -5   3  20        1.06        5.80     12.50 o
 -13   4  20        0.31        3.55     13.52 o
 -12   4  20       79.01       67.47     12.79 o
 -11   4  20       40.28       38.63     11.48 o
 -10   4  20       15.87       16.95     11.25 o
  -9   4  20        8.68       15.21     12.14 o
  -8   4  20        0.88       -8.40     12.30 o
  -7   4  20       11.42       13.85     14.03 o
  -6   4  20        2.85        2.49     12.18 o
 -13   5  20        0.42       12.13     13.66 o
 -12   5  20        1.01        5.96     18.53 o
 -11   5  20        3.62       15.91     12.87 o
 -10   5  20        0.88        6.70     13.35 o
  -9   5  20        6.42       12.44     11.05 o
  -8   5  20        7.72       19.18     13.82 o
  -7   5  20       25.02       25.25     13.65 o
 -11   6  20       23.06       18.49     16.99 o
 -10   6  20        8.81       21.23     11.82 o
  -9   6  20        3.05       -7.13     10.64 o
  -8   6  20        0.00       14.59     11.68 o
 -13   1  21        2.03        3.99     13.15 o
 -12   1  21        2.21       14.52     13.14 o
 -11   1  21       23.11       17.21     14.67 o
 -10   1  21        4.63        0.82     12.51 o
  -9   1  21        1.82       15.11     13.12 o
  -8   1  21        8.82        0.78     11.47 o
  -7   1  21        5.21        5.79     12.33 o
 -13   2  21        7.01       12.04     12.74 o
 -12   2  21        8.24       16.82     14.23 o
 -11   2  21        1.42       11.22     14.74 o
 -10   2  21       79.45       69.87     12.93 o
  -9   2  21        0.30        2.04     11.54 o
  -8   2  21       12.31        1.51     12.65 o
  -7   2  21        0.39        9.66     13.31 o
 -12   3  21       19.97       25.89     12.92 o
 -11   3  21       90.68       71.72     13.43 o
 -10   3  21       21.00       25.39     13.01 o
  -9   3  21        0.68       11.95     13.19 o
  -8   3  21       24.80       30.58     14.75 o
 -11   4  21       16.46       11.82     13.32 o
 -10   4  21       16.33       24.53     14.81 o
  -9   4  21       13.89       17.15     13.10 o
 
